# Supplementary material for: Estimating Temporal Trend in the Presence of Spatial Complexity: A Bayesian Hierarchical Model for a Wetland Plant Population Undergoing Restoration
Source: PLoS One. 2011 Dec 6;6(12):e28635. doi: 10.1371/journal.pone.0028635 (PMC3232238; doi:10.1371/journal.pone.0028635)
Supplement: Text S1 — Supporting text (TXT) [file pone.0028635.s001.txt]

#Data from restoration site for model 4 accompanying Rodhouse et al. "Estimating temporal trend in the presence of spatial complexity:a Bayesian hierarchical model for a wetland plant population undergoing restoration".

list(y=c(1.79176E+00, 3.93183E+00, 4.09434E+00, 4.12713E+00, 3.80666E+00, 3.04452E+00, 3.21888E+00, 2.56495E+00, 3.55535E+00, 0.00000E+00, 0.00000E+00, 0.00000E+00, 3.71357E+00, 3.58352E+00, 1.09861E+00, 4.56435E+00, 4.45435E+00, 4.61512E+00, 2.63906E+00, 3.46574E+00, 0.00000E+00, 2.94444E+00, 1.60944E+00, 6.93147E-01, 0.00000E+00, 4.48864E+00, 0.00000E+00, 3.55535E+00, 1.09861E+00, 0.00000E+00, 3.04452E+00, 3.93183E+00, 4.27667E+00, 4.76217E+00, 4.29046E+00, 3.98898E+00, 3.04452E+00, 4.27667E+00, 4.12713E+00, 2.56495E+00, 3.52636E+00, 3.17805E+00, 2.63906E+00, 0.00000E+00, 2.19722E+00, 4.58497E+00, 4.43082E+00, 0.00000E+00, 3.55535E+00, 3.46574E+00, 3.80666E+00, 4.07754E+00, 4.30407E+00, 1.09861E+00, 3.95124E+00, 0.00000E+00, 2.30259E+00, 3.76120E+00, 3.49651E+00, 2.39790E+00, 1.38629E+00, 1.94591E+00, 3.43399E+00, 4.20469E+00, 3.89182E+00, 4.18965E+00, 2.48491E+00, 4.27667E+00, 3.29584E+00, 4.18965E+00, 2.56495E+00, 3.29584E+00, 3.78419E+00, 2.63906E+00, 3.61092E+00, 3.36730E+00, 4.48864E+00, 3.89182E+00, 0.00000E+00, 2.19722E+00, 3.52636E+00, 4.93447E+00, 1.94591E+00, 4.40672E+00, 1.38629E+00, 3.58352E+00, 1.09861E+00, 2.63906E+00, 0.00000E+00, 2.07944E+00, 1.09861E+00, 0.00000E+00, 0.00000E+00, 3.89182E+00, 1.94591E+00, 4.70953E+00, 1.38629E+00, 4.14313E+00, 4.60517E+00, 2.63906E+00, 3.97029E+00, 4.23411E+00, 1.38629E+00, 4.55388E+00, 3.04452E+00, 3.78419E+00, 4.40672E+00, 4.56435E+00, 6.93147E-01, 0.00000E+00, 0.00000E+00, 4.85981E+00, 2.07944E+00, 4.00733E+00, 4.18965E+00, 2.07944E+00, 0.00000E+00, 3.78419E+00, 4.75359E+00, 6.93147E-01, 2.30259E+00, 0.00000E+00, 4.29046E+00, 3.46574E+00, 3.55535E+00, 4.36945E+00, 0.00000E+00, 0.00000E+00, 4.93447E+00, 2.99573E+00, 6.93147E-01, 3.43399E+00, 4.29046E+00, 3.40120E+00, 1.79176E+00, 2.30259E+00, 3.87120E+00, 1.38629E+00, 2.07944E+00, 3.87120E+00, 2.48491E+00, 2.77259E+00, 1.79176E+00, 4.15888E+00, 2.99573E+00, 3.55535E+00, 0.00000E+00, 1.94591E+00, 4.34381E+00, 3.73767E+00, 3.25810E+00, 2.63906E+00, 4.85981E+00, 3.89182E+00, 3.97029E+00, 0.00000E+00, 2.83321E+00, 1.79176E+00, 2.48491E+00, 3.80666E+00, 1.09861E+00, 1.79176E+00, 4.56435E+00, 3.13549E+00, 2.07944E+00, 4.90527E+00, 3.97029E+00, 3.87120E+00, 3.95124E+00, 3.29584E+00, 4.64439E+00, 0.00000E+00, 0.00000E+00, 2.30259E+00, 2.39790E+00, 3.29584E+00, 4.34381E+00, 3.52636E+00, 4.39445E+00, 4.21951E+00, 1.09861E+00, 1.38629E+00, 3.46574E+00, 4.21951E+00, 4.09434E+00, 3.46574E+00, 3.66356E+00, 3.52636E+00, 1.94591E+00, 4.43082E+00, 3.25810E+00, 3.43399E+00, 1.09861E+00, 6.93147E-01, 4.12713E+00, 1.60944E+00, 4.57471E+00, 2.94444E+00, 3.66356E+00, 4.64439E+00, 4.12713E+00, 2.63906E+00, 1.79176E+00, 4.75359E+00, 0.00000E+00, 1.09861E+00, 0.00000E+00, 3.80666E+00, 4.20469E+00, 4.74493E+00, 3.63759E+00, 4.12713E+00, 3.76120E+00, 0.00000E+00, 2.30259E+00, 6.93147E-01, 4.65396E+00, 4.78749E+00, 2.19722E+00, 6.93147E-01, 4.95583E+00, 4.46591E+00, 2.56495E+00, 3.87120E+00, 0.00000E+00, 3.33220E+00, 5.17048E+00, 3.63759E+00, 0.00000E+00, 4.11087E+00, 4.47734E+00, 3.43399E+00, 4.70048E+00, 4.55388E+00, 4.26268E+00, 4.54329E+00, 2.30259E+00, 3.68888E+00, 4.64439E+00, 3.87120E+00, 1.60944E+00, 4.15888E+00, 4.69135E+00, 1.79176E+00, 4.15888E+00, 3.17805E+00, 1.60944E+00, 0.00000E+00, 3.73767E+00, 4.95583E+00, 0.00000E+00, 2.39790E+00, 1.79176E+00, 3.80666E+00, 4.11087E+00, 2.39790E+00, 2.77259E+00, 2.07944E+00, 2.30259E+00, 4.04305E+00, 4.89784E+00, 6.93147E-01, 3.73767E+00, 2.89037E+00, 4.00733E+00, 3.58352E+00, 3.66356E+00, 1.09861E+00, 1.79176E+00, 0.00000E+00, 4.45435E+00, 4.71850E+00, 0.00000E+00, 3.71357E+00, 1.79176E+00, 4.57471E+00, 4.23411E+00, 3.04452E+00, 1.79176E+00, 3.91202E+00, 2.56495E+00, 3.25810E+00, 3.95124E+00, 2.70805E+00, 2.70805E+00, 1.09861E+00, 3.46574E+00, 4.80402E+00, 3.04452E+00, 2.99573E+00, 3.93183E+00, 0.00000E+00, 2.63906E+00, 3.97029E+00, 3.82864E+00, 1.60944E+00, 4.38203E+00, 1.09861E+00, 4.64439E+00, 4.70953E+00, 4.46591E+00, 2.56495E+00, 3.36730E+00, 4.47734E+00, 3.71357E+00, 3.43399E+00, 5.07517E+00, 4.94164E+00, 4.11087E+00, 3.21888E+00, 4.83628E+00, 1.79176E+00, 3.33220E+00, 0.00000E+00, 4.82028E+00, 2.89037E+00, 3.17805E+00, 2.63906E+00, 3.40120E+00, 4.97673E+00, 4.09434E+00, 0.00000E+00, 2.94444E+00, 1.94591E+00, 3.76120E+00, 2.56495E+00, 5.11199E+00, 6.93147E-01, 3.46574E+00, 2.83321E+00, 3.43399E+00, 3.13549E+00, 0.00000E+00, 0.00000E+00, 0.00000E+00, 0.00000E+00, 0.00000E+00, 1.09861E+00, 3.40120E+00, 0.00000E+00, 0.00000E+00, 0.00000E+00, 0.00000E+00, 0.00000E+00, 0.00000E+00, 0.00000E+00, 6.93147E-01, 2.19722E+00, 2.07944E+00, 0.00000E+00, 6.93147E-01, 3.04452E+00, 0.00000E+00, 0.00000E+00, 0.00000E+00, 0.00000E+00, 0.00000E+00, 0.00000E+00, 0.00000E+00, 0.00000E+00, 0.00000E+00, 0.00000E+00, 0.00000E+00, 3.21888E+00, 0.00000E+00, 2.07944E+00, 0.00000E+00, 2.19722E+00, 0.00000E+00, 6.93147E-01, 0.00000E+00, 0.00000E+00, 0.00000E+00, 0.00000E+00, 2.39790E+00, 0.00000E+00, 0.00000E+00, 1.09861E+00, 2.63906E+00, 0.00000E+00, 0.00000E+00, 0.00000E+00, 0.00000E+00, 0.00000E+00, 0.00000E+00, 0.00000E+00, 0.00000E+00, 0.00000E+00, 0.00000E+00, 2.70805E+00, 0.00000E+00, 1.38629E+00, 0.00000E+00, 0.00000E+00, 6.93147E-01, 0.00000E+00, 0.00000E+00, 6.93147E-01, 0.00000E+00, 0.00000E+00, 1.94591E+00, 0.00000E+00, 0.00000E+00, 6.93147E-01, 0.00000E+00, 0.00000E+00, 0.00000E+00, 0.00000E+00, 0.00000E+00, 0.00000E+00, 3.78419E+00, 0.00000E+00, 0.00000E+00, 1.60944E+00, 1.79176E+00, 2.70805E+00, 0.00000E+00, 1.09861E+00, 1.09861E+00, 0.00000E+00, 1.60944E+00, 0.00000E+00, 6.93147E-01, 0.00000E+00, 0.00000E+00, 0.00000E+00, 1.09861E+00, 1.09861E+00, 1.09861E+00, 3.29584E+00, 0.00000E+00, 6.93147E-01, 0.00000E+00, 0.00000E+00, 1.79176E+00, 1.38629E+00, 0.00000E+00, 0.00000E+00, 1.60944E+00, 2.99573E+00, 0.00000E+00, 3.25810E+00, 0.00000E+00, 6.93147E-01, 0.00000E+00, 0.00000E+00, 3.13549E+00, 0.00000E+00, 1.09861E+00, 0.00000E+00, 0.00000E+00, 6.93147E-01, 2.30259E+00, 0.00000E+00, 0.00000E+00, 0.00000E+00, 0.00000E+00, 0.00000E+00, 0.00000E+00, 0.00000E+00, 0.00000E+00, 0.00000E+00, 0.00000E+00, 3.78419E+00, 6.93147E-01, 2.30259E+00, 0.00000E+00, 0.00000E+00, 3.68888E+00, 3.13549E+00, 1.38629E+00, 0.00000E+00, 0.00000E+00, 0.00000E+00, 6.93147E-01, 1.79176E+00, 3.55535E+00, 6.93147E-01, 0.00000E+00, 0.00000E+00, 0.00000E+00, 0.00000E+00, 3.71357E+00, 0.00000E+00, 1.09861E+00, 6.93147E-01, 0.00000E+00, 0.00000E+00, 0.00000E+00, 1.09861E+00, 0.00000E+00, 4.17439E+00, 1.60944E+00, 0.00000E+00, 0.00000E+00, 0.00000E+00, 0.00000E+00, 0.00000E+00, 2.19722E+00, 2.89037E+00, 0.00000E+00, 2.07944E+00, 1.09861E+00, 6.93147E-01, 0.00000E+00, 1.09861E+00, 3.58352E+00, 0.00000E+00, 0.00000E+00, 2.07944E+00, 0.00000E+00, 0.00000E+00, 2.07944E+00, 0.00000E+00, 2.07944E+00, 0.00000E+00, 0.00000E+00, 0.00000E+00, 3.63759E+00, 0.00000E+00, 0.00000E+00, 0.00000E+00, 0.00000E+00, 0.00000E+00, 0.00000E+00, 0.00000E+00, 0.00000E+00, 1.09861E+00, 2.07944E+00, 0.00000E+00, 2.39790E+00, 2.07944E+00, 1.60944E+00, 1.09861E+00, 0.00000E+00, 0.00000E+00, 1.09861E+00, 0.00000E+00, 2.30259E+00, 0.00000E+00, 0.00000E+00, 0.00000E+00, 0.00000E+00, 1.94591E+00, 0.00000E+00, 0.00000E+00, 1.79176E+00, 0.00000E+00, 1.94591E+00, 0.00000E+00, 0.00000E+00, 0.00000E+00, 2.07944E+00, 6.93147E-01, 0.00000E+00, 1.94591E+00, 1.09861E+00, 4.07754E+00, 1.09861E+00, 0.00000E+00, 0.00000E+00, 0.00000E+00, 0.00000E+00, 2.89037E+00, 0.00000E+00, 0.00000E+00, 1.38629E+00, 0.00000E+00, 0.00000E+00, 3.21888E+00, 0.00000E+00, 0.00000E+00, 2.56495E+00, 6.93147E-01, 0.00000E+00, 0.00000E+00, 0.00000E+00, 3.73767E+00, 0.00000E+00, 0.00000E+00, 0.00000E+00, 3.91202E+00, 1.94591E+00, 2.63906E+00, 0.00000E+00, 3.43399E+00, 0.00000E+00, 0.00000E+00, 0.00000E+00, 2.83321E+00, 3.33220E+00, 1.79176E+00, 0.00000E+00, 6.93147E-01, 2.77259E+00, 0.00000E+00, 1.09861E+00, 2.56495E+00, 0.00000E+00, 6.93147E-01, 1.09861E+00, 2.83321E+00, 6.93147E-01, 0.00000E+00, 3.63759E+00, 0.00000E+00, 3.25810E+00, 4.26268E+00, 2.63906E+00, 0.00000E+00, 3.58352E+00, 3.91202E+00, 2.30259E+00, 1.09861E+00, 1.38629E+00, 2.77259E+00, 0.00000E+00, 3.09104E+00, 0.00000E+00, 3.46574E+00, 2.48491E+00, 0.00000E+00, 0.00000E+00, 0.00000E+00, 0.00000E+00, 0.00000E+00, 0.00000E+00, 0.00000E+00, 2.39790E+00, 4.09434E+00, 1.38629E+00, 0.00000E+00, 0.00000E+00, 6.93147E-01, 0.00000E+00, 0.00000E+00, 6.93147E-01, 0.00000E+00, 1.38629E+00, 1.60944E+00, 0.00000E+00, 0.00000E+00, 0.00000E+00, 6.93147E-01, 0.00000E+00, 0.00000E+00, 0.00000E+00, 3.76120E+00, 0.00000E+00, 1.38629E+00, 0.00000E+00, 0.00000E+00, 0.00000E+00, 0.00000E+00, 0.00000E+00, 0.00000E+00, 0.00000E+00, 0.00000E+00, 3.29584E+00, 0.00000E+00, 0.00000E+00, 0.00000E+00, 1.60944E+00, 0.00000E+00, 0.00000E+00, 2.07944E+00, 0.00000E+00, 0.00000E+00, 2.63906E+00, 0.00000E+00, 0.00000E+00, 0.00000E+00, 0.00000E+00, 0.00000E+00, 0.00000E+00, 2.07944E+00, 0.00000E+00, 0.00000E+00, 2.70805E+00, 2.63906E+00, 0.00000E+00, 0.00000E+00, 1.09861E+00, 0.00000E+00, 6.93147E-01, 2.39790E+00, 0.00000E+00, 2.56495E+00, 0.00000E+00, 0.00000E+00, 1.94591E+00, 0.00000E+00, 0.00000E+00, 0.00000E+00, 6.93147E-01, 0.00000E+00, 0.00000E+00, 0.00000E+00, 6.93147E-01, 0.00000E+00, 0.00000E+00, 0.00000E+00, 0.00000E+00, 0.00000E+00, 0.00000E+00, 0.00000E+00, 0.00000E+00, 0.00000E+00, 0.00000E+00, 0.00000E+00, 0.00000E+00, 0.00000E+00, 1.09861E+00, 0.00000E+00, 0.00000E+00, 0.00000E+00, 0.00000E+00, 0.00000E+00, 0.00000E+00, 0.00000E+00, 0.00000E+00, 1.94591E+00, 2.48491E+00, 3.76120E+00, 0.00000E+00, 0.00000E+00, 2.07944E+00, 3.29584E+00, 4.07754E+00, 3.17805E+00, 3.36730E+00, 1.60944E+00, 0.00000E+00, 0.00000E+00, 1.09861E+00, 0.00000E+00, 0.00000E+00, 0.00000E+00, 2.07944E+00, 3.43399E+00, 3.91202E+00, 4.92725E+00, 3.80666E+00, 3.78419E+00, 4.04305E+00, 3.49651E+00, 4.26268E+00, 4.62497E+00, 0.00000E+00, 0.00000E+00, 0.00000E+00, 0.00000E+00, 0.00000E+00, 0.00000E+00, 1.94591E+00, 3.36730E+00, 2.39790E+00, 0.00000E+00, 6.93147E-01, 0.00000E+00, 6.93147E-01, 1.09861E+00, 1.94591E+00, 2.48491E+00, 1.94591E+00, 2.70805E+00, 2.70805E+00, 3.49651E+00, 3.85015E+00, 3.13549E+00, 4.12713E+00, 2.83321E+00, 3.04452E+00, 0.00000E+00, 0.00000E+00, 0.00000E+00, 0.00000E+00, 2.63906E+00, 3.93183E+00, 4.87520E+00, 0.00000E+00, 1.94591E+00, 2.19722E+00, 1.09861E+00, 3.04452E+00, 1.09861E+00, 6.93147E-01, 3.36730E+00, 1.94591E+00, 2.89037E+00, 0.00000E+00, 4.39445E+00, 2.39790E+00, 3.49651E+00, 4.14313E+00, 6.93147E-01, 2.77259E+00, 2.56495E+00, 1.79176E+00, 3.29584E+00, 2.89037E+00, 3.04452E+00, 1.38629E+00, 3.13549E+00, 4.06044E+00, 0.00000E+00, 2.39790E+00, 2.89037E+00, 2.39790E+00, 0.00000E+00, 2.48491E+00, 1.09861E+00, 0.00000E+00, 2.07944E+00, 2.63906E+00, 2.94444E+00, 6.93147E-01, 0.00000E+00, 3.43399E+00, 0.00000E+00, 2.63906E+00, 0.00000E+00, 0.00000E+00, 2.30259E+00, 2.56495E+00, 1.94591E+00, 3.36730E+00, 2.63906E+00, 2.48491E+00, 0.00000E+00, 0.00000E+00, 0.00000E+00, 0.00000E+00, 0.00000E+00, 0.00000E+00, 2.30259E+00, 0.00000E+00, 0.00000E+00, 2.83321E+00, 6.93147E-01, 6.93147E-01, 0.00000E+00, 0.00000E+00, 0.00000E+00, 0.00000E+00, 1.94591E+00, 1.09861E+00, 6.93147E-01, 0.00000E+00, 1.79176E+00, 0.00000E+00, 2.56495E+00, 0.00000E+00, 1.09861E+00, 6.93147E-01, 3.43399E+00, 0.00000E+00, 6.93147E-01, 1.38629E+00, 0.00000E+00, 2.70805E+00, 0.00000E+00, 1.09861E+00, 2.99573E+00, 2.99573E+00, 3.46574E+00, 0.00000E+00, 2.56495E+00, 1.94591E+00, 0.00000E+00, 2.77259E+00, 1.09861E+00, 1.38629E+00, 0.00000E+00, 1.60944E+00, 3.21888E+00, 0.00000E+00, 2.48491E+00, 0.00000E+00, 2.30259E+00, 0.00000E+00, 0.00000E+00, 0.00000E+00, 1.09861E+00, 3.71357E+00, 2.30259E+00, 1.38629E+00, 2.07944E+00, 0.00000E+00, 1.38629E+00, 1.94591E+00, 2.89037E+00, 2.89037E+00, 6.93147E-01, 4.15888E+00, 0.00000E+00, 3.78419E+00, 0.00000E+00, 0.00000E+00, 3.13549E+00, 1.09861E+00, 1.09861E+00, 2.39790E+00, 2.48491E+00, 2.77259E+00, 3.87120E+00, 0.00000E+00, 2.94444E+00, 1.79176E+00, 2.48491E+00, 1.79176E+00, 0.00000E+00, 6.93147E-01, 2.19722E+00, 2.77259E+00, 6.93147E-01, 2.07944E+00, 1.09861E+00, 0.00000E+00, 1.09861E+00, 2.77259E+00, 1.79176E+00, 3.13549E+00, 0.00000E+00, 2.94444E+00, 3.91202E+00, 4.24850E+00, 0.00000E+00, 1.60944E+00, 3.58352E+00, 3.21888E+00, 1.60944E+00, 3.36730E+00, 3.49651E+00, 1.09861E+00, 6.93147E-01, 0.00000E+00, 0.00000E+00, 0.00000E+00, 6.93147E-01, 4.70953E+00, 3.82864E+00, 2.48491E+00, 4.94164E+00, 0.00000E+00, 0.00000E+00, 4.39445E+00, 2.48491E+00, 1.94591E+00, 2.56495E+00, 0.00000E+00, 4.06044E+00, 3.78419E+00, 1.09861E+00, 0.00000E+00, 0.00000E+00, 4.14313E+00, 0.00000E+00, 3.95124E+00, 0.00000E+00, 1.60944E+00, 2.56495E+00, 1.60944E+00, 3.55535E+00, 0.00000E+00, 0.00000E+00, 1.94591E+00, 6.93147E-01, 3.91202E+00, 0.00000E+00, 4.12713E+00, 1.79176E+00, 0.00000E+00, 0.00000E+00, 0.00000E+00, 3.66356E+00, 1.38629E+00, 0.00000E+00, 3.93183E+00, 3.91202E+00, 4.35671E+00, 4.11087E+00, 3.66356E+00, 0.00000E+00, 0.00000E+00, 4.30407E+00, 0.00000E+00, 3.95124E+00, 1.94591E+00, 3.29584E+00, 0.00000E+00, 1.09861E+00, 3.91202E+00, 0.00000E+00, 0.00000E+00, 4.60517E+00, 4.11087E+00, 0.00000E+00, 0.00000E+00, 6.93147E-01, 4.17439E+00, 0.00000E+00, 0.00000E+00, 2.07944E+00, 0.00000E+00, 3.52636E+00, 4.00733E+00, 6.93147E-01, 4.06044E+00, 0.00000E+00, 3.25810E+00, 0.00000E+00, 6.93147E-01, 3.68888E+00, 2.56495E+00, 4.60517E+00, 1.60944E+00, 0.00000E+00, 2.99573E+00, 3.82864E+00, 1.79176E+00, 3.97029E+00, 0.00000E+00, 4.17439E+00, 3.40120E+00, 2.99573E+00, 2.56495E+00, 0.00000E+00, 3.21888E+00, 1.94591E+00, 6.93147E-01, 3.09104E+00, 3.49651E+00, 4.04305E+00, 0.00000E+00, 3.55535E+00, 0.00000E+00, 5.27811E+00, 1.60944E+00, 6.93147E-01, 1.79176E+00, 3.52636E+00, 1.60944E+00, 0.00000E+00, 0.00000E+00, 0.00000E+00, 3.09104E+00, 0.00000E+00, 0.00000E+00, 3.91202E+00, 1.79176E+00, 0.00000E+00, 3.09104E+00, 4.07754E+00, 0.00000E+00, 2.30259E+00, 2.39790E+00, 3.46574E+00, 6.93147E-01, 1.60944E+00, 2.89037E+00, 2.19722E+00, 0.00000E+00, 3.85015E+00, 3.55535E+00, 0.00000E+00, 0.00000E+00, 1.09861E+00, 1.79176E+00, 4.21951E+00, 0.00000E+00, 3.89182E+00, 0.00000E+00, 1.09861E+00, 1.09861E+00, 0.00000E+00, 3.33220E+00, 1.09861E+00, 2.07944E+00, 6.93147E-01, 3.43399E+00, 1.38629E+00, 0.00000E+00, 0.00000E+00, 0.00000E+00, 0.00000E+00, 6.93147E-01, 6.93147E-01, 0.00000E+00, 3.78419E+00, 3.04452E+00, 3.97029E+00, 6.93147E-01, 1.09861E+00, 3.63759E+00, 4.29046E+00, 0.00000E+00, 2.56495E+00, 0.00000E+00, 0.00000E+00, 3.49651E+00, 2.99573E+00, 1.94591E+00, 0.00000E+00, 2.70805E+00, 4.30407E+00, 0.00000E+00, 4.79579E+00, 4.00733E+00, 4.69135E+00, 0.00000E+00, 2.07944E+00, 3.97029E+00, 3.04452E+00, 4.93447E+00, 0.00000E+00, 2.56495E+00, 0.00000E+00, 2.30259E+00, 3.49651E+00, 3.25810E+00, 0.00000E+00, 6.93147E-01, 4.24850E+00, 3.25810E+00, 0.00000E+00, 0.00000E+00, 6.93147E-01, 2.30259E+00, 4.06044E+00, 3.97029E+00, 3.13549E+00, 2.94444E+00, 0.00000E+00, 0.00000E+00, 4.51086E+00, 2.63906E+00, 0.00000E+00, 4.23411E+00, 1.38629E+00, 4.68213E+00, 0.00000E+00, 1.60944E+00, 2.07944E+00, 2.94444E+00, 3.68888E+00, 4.54329E+00, 4.17439E+00, 3.09104E+00, 2.89037E+00, 0.00000E+00, 1.09861E+00, 2.39790E+00, 0.00000E+00, 3.13549E+00, 6.93147E-01, 3.25810E+00, 4.17439E+00, 4.57471E+00, 0.00000E+00, 2.19722E+00, 0.00000E+00, 2.99573E+00, 0.00000E+00, 4.07754E+00, 0.00000E+00, 3.40120E+00, 4.07754E+00, 1.09861E+00, 4.18965E+00, 0.00000E+00, 1.09861E+00, 1.38629E+00, 4.41884E+00, 0.00000E+00, 0.00000E+00, 1.38629E+00, 0.00000E+00, 2.19722E+00, 3.25810E+00, 5.11799E+00, 3.80666E+00, 1.38629E+00, 3.95124E+00, 4.15888E+00, 0.00000E+00, 2.19722E+00, 3.33220E+00, 0.00000E+00, 0.00000E+00, 2.30259E+00, 0.00000E+00, 0.00000E+00, 3.89182E+00, 0.00000E+00, 0.00000E+00, 0.00000E+00, 0.00000E+00, 2.56495E+00, 2.70805E+00, 3.61092E+00, 0.00000E+00, 5.31812E+00, 4.97673E+00, 5.15329E+00, 0.00000E+00, 0.00000E+00, 0.00000E+00, 2.39790E+00, 4.18965E+00, 6.93147E-01, 1.94591E+00, 1.09861E+00, 4.62497E+00, 1.09861E+00, 1.09861E+00, 4.04305E+00, 4.61512E+00, 0.00000E+00, 0.00000E+00, 2.70805E+00, 4.15888E+00, 2.19722E+00, 0.00000E+00, 0.00000E+00, 4.59512E+00, 4.23411E+00, 0.00000E+00, 0.00000E+00, 6.93147E-01, 6.93147E-01, 0.00000E+00, 3.21888E+00, 0.00000E+00, 6.93147E-01, 2.48491E+00, 4.57471E+00, 1.94591E+00, 4.93447E+00, 4.89035E+00, 2.48491E+00, 2.39790E+00, 0.00000E+00, 0.00000E+00, 5.52146E+00, 4.85981E+00, 3.55535E+00, 1.09861E+00, 4.83628E+00, 5.19850E+00, 2.83321E+00, 4.74493E+00, 1.09861E+00, 3.04452E+00, 4.47734E+00, 1.09861E+00, 0.00000E+00, 5.18739E+00, 0.00000E+00, 2.39790E+00, 1.94591E+00, 1.60944E+00, 0.00000E+00, 0.00000E+00, 1.38629E+00, 0.00000E+00, 1.09861E+00, 6.93147E-01, 0.00000E+00, 6.93147E-01, 0.00000E+00, 4.92725E+00, 1.09861E+00, 2.56495E+00, 0.00000E+00, 0.00000E+00, 2.94444E+00, 2.94444E+00, 2.39790E+00, 1.94591E+00, 0.00000E+00, 4.40672E+00, 0.00000E+00, 0.00000E+00, 5.03695E+00, 6.93147E-01, 2.83321E+00, 2.30259E+00, 0.00000E+00, 0.00000E+00, 4.99721E+00, 2.56495E+00, 6.93147E-01, 4.07754E+00, 0.00000E+00, 1.38629E+00, 6.93147E-01, 5.02388E+00, 0.00000E+00, 3.85015E+00, 1.94591E+00, 1.94591E+00, 2.83321E+00, 4.04305E+00, 3.49651E+00, 4.04305E+00, 0.00000E+00, 1.79176E+00, 5.35186E+00, 1.09861E+00, 0.00000E+00, 1.09861E+00, 3.25810E+00, 3.04452E+00, 6.93147E-01, 1.38629E+00, 2.48491E+00, 0.00000E+00, 1.38629E+00, 2.07944E+00, 0.00000E+00, 3.85015E+00, 1.38629E+00, 0.00000E+00, 4.77068E+00, 2.94444E+00, 0.00000E+00, 6.93147E-01, 0.00000E+00, 6.93147E-01, 6.93147E-01, 5.08140E+00, 3.68888E+00, 0.00000E+00, 0.00000E+00, 0.00000E+00, 4.71850E+00, 1.79176E+00, 0.00000E+00, 4.59512E+00, 2.07944E+00, 0.00000E+00, 4.57471E+00, 2.30259E+00, 6.93147E-01, 0.00000E+00, 2.63906E+00, 0.00000E+00, 0.00000E+00, 3.73767E+00, 4.14313E+00, 2.39790E+00, 0.00000E+00, 4.39445E+00, 2.07944E+00, 4.40672E+00, 6.93147E-01, 6.93147E-01, 6.93147E-01, 0.00000E+00, 0.00000E+00, 4.49981E+00, 3.68888E+00, 3.43399E+00, 4.89035E+00, 2.48491E+00, 1.60944E+00, 2.63906E+00, 2.07944E+00, 4.31749E+00, 2.07944E+00, 0.00000E+00, 1.38629E+00, 0.00000E+00, 0.00000E+00, 2.07944E+00, 1.60944E+00, 3.36730E+00, 3.33220E+00, 4.89784E+00, 0.00000E+00, 2.48491E+00, 1.94591E+00, 4.43082E+00, 1.79176E+00, 0.00000E+00, 0.00000E+00, 2.89037E+00, 1.09861E+00, 2.39790E+00, 6.93147E-01, 4.71850E+00, 0.00000E+00, 0.00000E+00, 2.07944E+00, 3.63759E+00, 1.09861E+00, 2.56495E+00, 2.48491E+00, 3.43399E+00, 0.00000E+00, 6.93147E-01, 0.00000E+00, 4.00733E+00, 0.00000E+00, 6.93147E-01, 2.70805E+00, 3.36730E+00, 1.60944E+00, 1.94591E+00, 2.56495E+00, 3.17805E+00, 0.00000E+00, 3.85015E+00, 1.79176E+00, 4.53260E+00, 3.25810E+00, 0.00000E+00, 0.00000E+00, 3.82864E+00, 0.00000E+00, 2.07944E+00, 0.00000E+00, 4.48864E+00, 6.93147E-01, 0.00000E+00, 2.48491E+00, 3.04452E+00, 0.00000E+00, 3.40120E+00, 2.56495E+00, 4.67283E+00, 1.09861E+00, 1.09861E+00, 2.48491E+00, 3.43399E+00, 1.09861E+00, 1.60944E+00, 1.09861E+00, 3.33220E+00, 6.93147E-01, 2.39790E+00, 0.00000E+00, 0.00000E+00, 0.00000E+00, 0.00000E+00, 0.00000E+00, 0.00000E+00, 1.79176E+00, 0.00000E+00, 0.00000E+00, 3.46574E+00, 0.00000E+00, 3.04452E+00, 2.48491E+00, 0.00000E+00, 0.00000E+00, 2.70805E+00, 0.00000E+00, 0.00000E+00, 0.00000E+00, 1.09861E+00, 0.00000E+00, 2.07944E+00, 1.94591E+00, 0.00000E+00, 1.09861E+00, 1.38629E+00, 0.00000E+00, 0.00000E+00, 6.93147E-01, 0.00000E+00, 6.93147E-01, 6.93147E-01, 0.00000E+00, 0.00000E+00, 1.60944E+00, 1.38629E+00, 2.39790E+00, 0.00000E+00, 1.09861E+00, 0.00000E+00, 0.00000E+00, 0.00000E+00, 0.00000E+00, 0.00000E+00, 0.00000E+00, 0.00000E+00, 0.00000E+00, 0.00000E+00, 1.38629E+00, 0.00000E+00, 0.00000E+00, 0.00000E+00, 6.93147E-01, 0.00000E+00, 0.00000E+00, 0.00000E+00, 0.00000E+00, 0.00000E+00, 1.38629E+00, 0.00000E+00, 0.00000E+00, 6.93147E-01, 0.00000E+00, 0.00000E+00, 0.00000E+00, 0.00000E+00, 0.00000E+00, 0.00000E+00, 0.00000E+00, 0.00000E+00, 2.94444E+00, 1.09861E+00, 0.00000E+00, 6.93147E-01, 6.93147E-01, 0.00000E+00, 0.00000E+00, 2.99573E+00, 0.00000E+00, 2.30259E+00, 1.09861E+00, 1.60944E+00, 0.00000E+00, 3.29584E+00, 0.00000E+00, 0.00000E+00, 3.29584E+00, 3.25810E+00, 1.38629E+00, 1.38629E+00, 0.00000E+00, 6.93147E-01, 1.09861E+00, 0.00000E+00, 1.09861E+00, 0.00000E+00, 0.00000E+00, 6.93147E-01, 0.00000E+00, 0.00000E+00, 6.93147E-01, 2.56495E+00, 1.79176E+00, 0.00000E+00, 0.00000E+00, 0.00000E+00, 0.00000E+00, 0.00000E+00, 2.07944E+00, 0.00000E+00, 2.70805E+00, 0.00000E+00, 0.00000E+00, 1.09861E+00, 0.00000E+00, 0.00000E+00, 2.70805E+00, 0.00000E+00, 1.38629E+00, 0.00000E+00, 0.00000E+00, 0.00000E+00, 0.00000E+00, 3.04452E+00, 0.00000E+00, 0.00000E+00, 1.94591E+00, 6.93147E-01, 2.19722E+00, 0.00000E+00, 0.00000E+00, 1.38629E+00, 6.93147E-01, 1.38629E+00, 0.00000E+00, 1.09861E+00, 0.00000E+00, 0.00000E+00, 1.94591E+00, 0.00000E+00, 1.60944E+00, 0.00000E+00, 0.00000E+00, 6.93147E-01, 2.94444E+00, 1.38629E+00, 2.19722E+00, 0.00000E+00, 0.00000E+00, 0.00000E+00, 0.00000E+00, 0.00000E+00, 6.93147E-01, 0.00000E+00, 0.00000E+00, 0.00000E+00, 2.89037E+00, 0.00000E+00, 1.38629E+00, 1.09861E+00, 2.07944E+00, 0.00000E+00, 1.38629E+00, 2.70805E+00, 0.00000E+00, 2.70805E+00, 2.48491E+00, 0.00000E+00, 2.07944E+00, 1.60944E+00, 6.93147E-01, 0.00000E+00, 0.00000E+00, 0.00000E+00, 0.00000E+00, 3.25810E+00, 1.79176E+00, 0.00000E+00, 3.49651E+00, 2.19722E+00, 0.00000E+00, 0.00000E+00, 0.00000E+00, 0.00000E+00, 1.94591E+00, 2.30259E+00, 6.93147E-01, 6.93147E-01, 0.00000E+00, 1.38629E+00, 0.00000E+00, 0.00000E+00, 0.00000E+00, 2.56495E+00, 0.00000E+00, 0.00000E+00, 1.94591E+00, 0.00000E+00, 0.00000E+00, 0.00000E+00, 0.00000E+00, 0.00000E+00, 0.00000E+00, 2.39790E+00, 0.00000E+00, 1.09861E+00, 0.00000E+00, 0.00000E+00, 0.00000E+00, 1.38629E+00, 6.93147E-01, 6.93147E-01, 0.00000E+00, 0.00000E+00, 6.93147E-01, 0.00000E+00, 0.00000E+00, 1.09861E+00, 0.00000E+00, 0.00000E+00, 0.00000E+00, 1.60944E+00, 0.00000E+00, 2.63906E+00, 1.60944E+00, 0.00000E+00, 0.00000E+00, 0.00000E+00, 0.00000E+00, 2.89037E+00, 0.00000E+00, 0.00000E+00, 2.99573E+00, 0.00000E+00, 6.93147E-01, 0.00000E+00, 1.09861E+00, 6.93147E-01, 1.94591E+00, 0.00000E+00, 0.00000E+00, 0.00000E+00, 3.40120E+00, 0.00000E+00, 2.70805E+00, 0.00000E+00, 1.38629E+00, 0.00000E+00, 0.00000E+00, 2.48491E+00, 1.38629E+00, 2.07944E+00, 1.09861E+00, 2.63906E+00, 0.00000E+00, 6.93147E-01, 0.00000E+00, 0.00000E+00, 1.60944E+00, 0.00000E+00, 0.00000E+00, 2.48491E+00, 0.00000E+00, 2.63906E+00, 0.00000E+00, 0.00000E+00, 2.07944E+00, 2.70805E+00, 0.00000E+00, 0.00000E+00, 0.00000E+00, 0.00000E+00, 0.00000E+00, 6.93147E-01, 0.00000E+00, 0.00000E+00, 0.00000E+00, 2.83321E+00, 6.93147E-01, 0.00000E+00, 1.09861E+00, 6.93147E-01, 2.83321E+00, 0.00000E+00, 3.17805E+00, 0.00000E+00, 2.30259E+00, 6.93147E-01, 6.93147E-01), elev=c(-1.21883E+00, -7.35955E-01, -5.14639E-01, -2.53084E-01, -2.73204E-01, -8.20672E-02, -2.53084E-01, -5.04579E-01, -6.55476E-01, -7.05775E-01, -2.17083E-02, -1.58870E-03, -2.02785E-01, -3.63742E-01, -5.85058E-01, -4.24101E-01, -3.43622E-01, -4.44220E-01, -3.53682E-01, -3.63742E-01, -4.44220E-01, -4.34161E-01, -3.63742E-01, -3.63742E-01, -3.73802E-01, -3.33562E-01, -1.52486E-01, -2.02785E-01, -8.16433E-01, -6.15237E-01, -4.64340E-01, -4.03981E-01, -5.24699E-01, -4.84460E-01, -4.54280E-01, -5.44818E-01, -2.53084E-01, -4.44220E-01, -3.83861E-01, -3.03383E-01, -4.74400E-01, -5.34759E-01, -5.95117E-01, -5.04579E-01, -3.53682E-01, -3.63742E-01, -5.85058E-01, -3.73802E-01, -5.14639E-01, -4.54280E-01, -2.12845E-01, -2.93323E-01, -4.74400E-01, -5.04579E-01, -4.54280E-01, -2.83263E-01, -5.34759E-01, -4.94519E-01, -2.02785E-01, -4.24101E-01, -5.14639E-01, -5.14639E-01, -3.33562E-01, -2.32964E-01, -4.54280E-01, -4.94519E-01, -3.63742E-01, -2.93323E-01, -4.94519E-01, -6.05177E-01, 8.47111E-03, -3.03383E-01, -5.34759E-01, -5.44818E-01, -6.19476E-02, -5.14639E-01, -3.43622E-01, -5.95117E-01, -9.27091E-01, -4.74400E-01, -4.14041E-01, -6.15237E-01, -4.74400E-01, -5.85058E-01, -3.53682E-01, -3.73802E-01, 8.89496E-02, -6.35357E-01, -4.64340E-01, -5.74998E-01, -3.53682E-01, 3.86505E-02, -5.04579E-01, -4.34161E-01, -3.83861E-01, -4.14041E-01, -7.05775E-01, -5.54878E-01, -4.34161E-01, -1.16485E-02, -4.74400E-01, -5.44818E-01, -5.34759E-01, -4.34161E-01, -4.64340E-01, -4.24101E-01, -4.84460E-01, -3.13443E-01, -9.17031E-01, -5.54878E-01, -5.54878E-01, -2.73204E-01, -2.93323E-01, -7.76194E-01, -3.03383E-01, -5.14639E-01, -7.15835E-01, -3.13443E-01, -2.93323E-01, -7.25895E-01, -3.03383E-01, -3.93921E-01, -4.94519E-01, -2.73204E-01, -7.76194E-01, -5.95117E-01, -8.56673E-01, -4.44220E-01, -3.83861E-01, -2.32964E-01, -3.93921E-01, -1.92725E-01, -3.33562E-01, -4.34161E-01, -6.75596E-01, -5.54878E-01, -7.46015E-01, -5.34759E-01, -6.65536E-01, -5.44818E-01, -5.18877E-02, -2.32964E-01, -7.15835E-01, -3.53682E-01, -8.16433E-01, -5.95117E-01, -5.34759E-01, -4.54280E-01, -4.14041E-01, -2.22905E-01, -9.57271E-01, -6.19476E-02, -3.73802E-01, -4.24101E-01, -5.14639E-01, -3.73802E-01, 4.87104E-02, -2.22905E-01, -4.54280E-01, -2.73204E-01, -5.74998E-01, -5.64938E-01, -3.43622E-01, -3.43622E-01, -4.34161E-01, -5.24699E-01, -3.33562E-01, -3.53682E-01, -3.43622E-01, -5.14639E-01, -5.34759E-01, -3.43622E-01, -3.33562E-01, -3.53682E-01, -1.12247E-01, -4.14041E-01, -6.05177E-01, -3.63742E-01, -2.53084E-01, -6.05177E-01, -6.19476E-02, -4.24101E-01, -6.75596E-01, -3.03383E-01, -4.84460E-01, -3.13443E-01, -4.44220E-01, -5.34759E-01, -4.03981E-01, -5.14639E-01, -5.34759E-01, -5.34759E-01, -7.05775E-01, -4.44220E-01, -7.76194E-01, -7.05775E-01, -6.35357E-01, -2.22905E-01, -6.15237E-01, -2.12845E-01, -6.25297E-01, -5.34759E-01, -2.02785E-01, -8.16433E-01, -7.25895E-01, -1.62546E-01, -3.03383E-01, -3.23503E-01, -4.94519E-01, -5.44818E-01, -4.94519E-01, -1.42426E-01, -3.03383E-01, -8.16433E-01, -4.44220E-01, -4.94519E-01, -4.34161E-01, -7.46015E-01, -2.17083E-02, -4.54280E-01, -3.73802E-01, -3.83861E-01, -6.05177E-01, -7.05775E-01, -1.27918E+00, -6.75596E-01, -4.44220E-01, -5.95117E-01, -3.17681E-02, -5.24699E-01, -6.55476E-01, -1.11823E+00, -5.44818E-01, -5.24699E-01, -5.64938E-01, -4.24101E-01, -2.12845E-01, -3.83861E-01, -4.24101E-01, -5.04579E-01, -4.14041E-01, -8.26493E-01, -2.53084E-01, -4.44220E-01, -3.93921E-01, -5.95117E-01, -5.95117E-01, -6.55476E-01, -1.92725E-01, -4.03981E-01, -3.93921E-01, -4.14041E-01, -3.93921E-01, -3.93921E-01, -6.45417E-01, 8.47111E-03, -1.92725E-01, -4.74400E-01, -3.23503E-01, -4.84460E-01, -3.23503E-01, -3.63742E-01, -2.73204E-01, -2.43024E-01, -4.24101E-01, -3.63742E-01, -5.85058E-01, -8.86852E-01, -6.85656E-01, 8.47111E-03, -5.85058E-01, -3.33562E-01, -6.25297E-01, -4.74400E-01, -8.56673E-01, -4.54280E-01, -5.74998E-01, -4.14041E-01, -3.63742E-01, -5.44818E-01, -8.20672E-02, -4.14041E-01, -5.85058E-01, -8.36553E-01, -5.34759E-01, 1.59368E-01, -6.85656E-01, -3.73802E-01, -5.64938E-01, -3.13443E-01, -7.96314E-01, 8.47111E-03, -1.42426E-01, -3.83861E-01, -4.54280E-01, -1.09811E+00, -6.45417E-01, -1.22306E-01, -4.74400E-01, -4.34161E-01, -5.44818E-01, -1.82665E-01, -7.15835E-01, -3.73802E-01, -5.04579E-01, -3.23503E-01, -8.06374E-01, -4.03981E-01, -3.53682E-01, -4.14041E-01, -4.44220E-01, -8.36553E-01, -2.63144E-01, -8.20672E-02, -5.64938E-01, -4.74400E-01, -4.54280E-01, -4.54280E-01, -6.65536E-01, -4.84460E-01, -5.14639E-01, -4.03981E-01, -3.13443E-01, -2.63144E-01, -5.24699E-01, -3.53682E-01, -4.64340E-01, -9.21270E-02, -7.86254E-01, -4.03981E-01, -4.34161E-01, -3.03383E-01, 3.86505E-02, 4.10864E-01, 3.70624E-01, -1.42426E-01, -4.24101E-01, -1.42426E-01, -1.52486E-01, -5.18877E-02, -1.42426E-01, -9.21270E-02, 4.87104E-02, 6.88300E-02, -6.65536E-01, -2.53084E-01, 1.19129E-01, -4.14041E-01, -3.93921E-01, 1.85309E-02, -5.18877E-02, -1.32366E-01, -1.82665E-01, -1.02187E-01, -1.52486E-01, -2.12845E-01, -8.20672E-02, -1.52486E-01, -2.32964E-01, -8.20672E-02, -1.12247E-01, 1.59368E-01, -9.47211E-01, -4.24101E-01, -4.14041E-01, -4.34161E-01, -3.23503E-01, -3.73802E-01, -3.53682E-01, -4.03981E-01, -3.63742E-01, -2.63144E-01, 7.88898E-02, -4.18279E-02, -1.22306E-01, -2.22905E-01, -1.72605E-01, -1.82665E-01, 9.90094E-02, -2.02785E-01, -3.53682E-01, 4.87104E-02, -1.92725E-01, -1.02187E-01, -1.32366E-01, -1.22306E-01, 2.85907E-02, -3.73802E-01, -1.58870E-03, -4.18279E-02, -1.58870E-03, 5.87702E-02, -3.17681E-02, -2.22905E-01, -1.62546E-01, -2.17083E-02, -8.20672E-02, 8.47111E-03, -1.02187E-01, -1.12247E-01, -1.42426E-01, 2.09667E-01, -1.58870E-03, -2.63144E-01, -1.12247E-01, -3.13443E-01, -2.43024E-01, -2.12845E-01, -2.32964E-01, -3.93921E-01, -3.63742E-01, -3.17681E-02, -4.18279E-02, -2.32964E-01, 2.85907E-02, -1.02187E-01, -5.18877E-02, -1.16485E-02, -2.83263E-01, -4.74400E-01, 2.90146E-01, 3.86505E-02, -1.02187E-01, -7.20074E-02, -3.23503E-01, -2.17083E-02, -1.52486E-01, 1.79488E-01, -2.83263E-01, -1.32366E-01, -1.52486E-01, -8.20672E-02, -2.12845E-01, -2.93323E-01, -1.16485E-02, 4.10864E-01, 1.29189E-01, 1.39249E-01, 6.88300E-02, 1.49308E-01, -1.12247E-01, -4.54280E-01, -1.92725E-01, -4.03981E-01, -2.02785E-01, -4.74400E-01, 3.10265E-01, -2.43024E-01, -1.16485E-02, 1.85309E-02, -2.53084E-01, -1.22306E-01, -2.02785E-01, -5.18877E-02, -2.02785E-01, 3.86505E-02, -2.53084E-01, -1.82665E-01, -2.02785E-01, -6.19476E-02, -6.19476E-02, -6.19476E-02, 7.88898E-02, 2.85907E-02, -2.22905E-01, -1.62546E-01, -3.03383E-01, -4.64340E-01, -9.21270E-02, -1.16485E-02, -1.72605E-01, -7.20074E-02, -2.02785E-01, 2.80086E-01, -5.18877E-02, -2.17083E-02, -1.62546E-01, -4.03981E-01, -1.42426E-01, -2.02785E-01, -4.03981E-01, 1.59368E-01, -8.20672E-02, 1.19129E-01, 4.87104E-02, -3.03383E-01, -4.18279E-02, -1.52486E-01, -2.53084E-01, 4.87104E-02, 2.90146E-01, -7.20074E-02, -1.58870E-03, -1.02187E-01, -1.42426E-01, -1.72605E-01, -1.92725E-01, -4.18279E-02, -2.02785E-01, 7.88898E-02, 3.86505E-02, -8.20672E-02, 1.59368E-01, 7.88898E-02, -1.58870E-03, 2.29787E-01, 1.85309E-02, -2.73204E-01, -4.03981E-01, -4.54280E-01, 7.02598E-01, -1.52486E-01, -2.12845E-01, -2.73204E-01, 5.87702E-02, -3.43622E-01, -8.20672E-02, 8.89496E-02, -3.63742E-01, -1.22306E-01, 5.87702E-02, -1.32366E-01, -1.62546E-01, -3.23503E-01, -1.72605E-01, -6.19476E-02, 3.40445E-01, -1.02187E-01, -5.95117E-01, -5.24699E-01, -2.73204E-01, -1.42426E-01, 8.89496E-02, -3.17681E-02, 1.29189E-01, 6.88300E-02, -9.21270E-02, -4.34161E-01, 2.85907E-02, 1.09069E-01, 3.30385E-01, -2.93323E-01, -2.93323E-01, -1.12247E-01, -3.17681E-02, -3.17681E-02, -2.43024E-01, -5.18877E-02, -3.33562E-01, -2.83263E-01, -3.53682E-01, -3.33562E-01, -1.42426E-01, -1.12247E-01, -1.82665E-01, -8.20672E-02, -3.53682E-01, 2.85907E-02, -2.17083E-02, -3.33562E-01, 1.29189E-01, -3.03383E-01, -3.93921E-01, -3.73802E-01, -1.62546E-01, -3.63742E-01, -4.84460E-01, -2.32964E-01, -1.62546E-01, -1.52486E-01, 6.92538E-01, -1.62546E-01, -1.58870E-03, -3.53682E-01, -9.21270E-02, 1.09069E-01, -5.18877E-02, 4.87104E-02, -3.63742E-01, -1.22306E-01, -3.33562E-01, 1.79488E-01, -1.52486E-01, -2.12845E-01, -1.42426E-01, -4.18279E-02, -2.17083E-02, -9.21270E-02, -1.02187E-01, 9.90094E-02, -3.23503E-01, -2.43024E-01, -1.22306E-01, 8.47111E-03, -2.12845E-01, -2.63144E-01, -2.17083E-02, -1.32366E-01, -8.20672E-02, -2.17083E-02, -5.18877E-02, -2.43024E-01, -2.53084E-01, 7.88898E-02, -1.16485E-02, -3.83861E-01, -3.03383E-01, 8.47111E-03, 2.80086E-01, -1.12247E-01, -4.03981E-01, -4.44220E-01, 2.59966E-01, 4.71222E-01, -2.22905E-01, -1.82665E-01, 3.86505E-02, -2.22905E-01, 3.10265E-01, -8.20672E-02, -3.63742E-01, 4.87104E-02, -1.52486E-01, 8.47111E-03, -2.32964E-01, -4.44220E-01, -3.13443E-01, -1.22306E-01, 4.87104E-02, -3.63742E-01, -8.20672E-02, -1.52486E-01, 1.29189E-01, -2.22905E-01, 9.90094E-02, -1.82665E-01, 1.89548E-01, -2.83263E-01, -7.20074E-02, 1.85309E-02, -1.22306E-01, -3.83861E-01, -4.24101E-01, -1.32366E-01, 2.49907E-01, -3.33562E-01, -1.16485E-02, -1.16485E-02, -2.73204E-01, -1.22306E-01, -8.20672E-02, -1.82665E-01, 1.99608E-01, -2.12845E-01, -3.83861E-01, -7.20074E-02, -6.19476E-02, -3.53682E-01, 1.39249E-01, -7.20074E-02, -1.58870E-03, -2.73204E-01, 6.88300E-02, -6.19476E-02, -2.73204E-01, -2.02785E-01, 4.87104E-02, -8.20672E-02, 2.80086E-01, -3.03383E-01, -2.22905E-01, -1.32366E-01, -1.62546E-01, -3.83861E-01, 4.10864E-01, -3.03383E-01, 9.90094E-02, -4.18279E-02, -5.18877E-02, -9.21270E-02, -2.93323E-01, -1.92725E-01, 8.47111E-03, -2.32964E-01, -1.16485E-02, -9.21270E-02, -1.16485E-02, 1.85309E-02, -1.82665E-01, -7.20074E-02, -1.52486E-01, 1.49308E-01, -8.20672E-02, -4.84460E-01, -5.95117E-01, -5.85058E-01, -5.95117E-01, -4.44220E-01, -4.64340E-01, -4.84460E-01, -5.14639E-01, -4.84460E-01, -3.13443E-01, -6.19476E-02, 7.88898E-02, 2.39847E-01, 5.71820E-01, 1.45708E+00, 1.26595E+00, 1.29613E+00, 1.36655E+00, 1.57780E+00, 1.74882E+00, 1.89972E+00, 2.00031E+00, 2.23169E+00, 2.71456E+00, 1.58786E+00, 1.87960E+00, 2.15121E+00, 1.97013E+00, 1.69852E+00, 1.57780E+00, 1.33637E+00, 1.58786E+00, 1.66834E+00, 1.59792E+00, 7.02598E-01, 7.52897E-01, 3.30385E-01, 6.42239E-01, 1.89548E-01, 8.89496E-02, 1.59368E-01, 1.99608E-01, -1.58870E-03, -1.92725E-01, 2.85907E-02, -8.20672E-02, -2.02785E-01, -3.93921E-01, -3.53682E-01, -2.43024E-01, -3.03383E-01, -7.46015E-01, -7.56074E-01, -7.05775E-01, -7.25895E-01, -3.17681E-02, -3.13443E-01, -4.24101E-01, -4.14041E-01, -5.74998E-01, -5.95117E-01, -5.95117E-01, -6.25297E-01, -5.95117E-01, -2.12845E-01, -2.17083E-02, -3.17681E-02, 1.29189E-01, 8.89496E-02, 1.19129E-01, 7.88898E-02, 1.79488E-01, 9.90094E-02, -4.18279E-02, 8.47111E-03, -4.34161E-01, -3.53682E-01, -4.84460E-01, -4.84460E-01, -5.44818E-01, -4.94519E-01, -3.83861E-01, -3.13443E-01, -6.65536E-01, -8.66732E-01, -5.04579E-01, -6.55476E-01, -5.95117E-01, -8.46613E-01, -7.86254E-01, -6.55476E-01, 5.41641E-01, -6.95716E-01, -5.14639E-01, -7.66134E-01, -2.12845E-01, -1.10817E+00, -6.65536E-01, 1.39249E-01, -5.85058E-01, -5.74998E-01, 1.39249E-01, 1.85309E-02, -4.03981E-01, -7.15835E-01, -5.24699E-01, -1.02187E-01, -5.54878E-01, -8.66732E-01, -7.76194E-01, -6.65536E-01, 1.29189E-01, -7.66134E-01, 6.88300E-02, -2.63144E-01, -4.14041E-01, -7.46015E-01, -9.67330E-01, -7.15835E-01, -1.04781E+00, 4.61163E-01, 4.51103E-01, 2.90146E-01, -4.14041E-01, -9.21270E-02, -5.34759E-01, -1.62546E-01, 5.11462E-01, -8.86852E-01, -9.21270E-02, 3.30385E-01, -7.46015E-01, -7.25895E-01, -6.45417E-01, -7.25895E-01, -8.76792E-01, -4.34161E-01, 2.69444E+00, -4.14041E-01, 4.87104E-02, 1.23577E+00, 2.28199E+00, -4.74400E-01, 1.59368E-01, 1.36655E+00, 1.70858E+00, -4.64340E-01, 2.66426E+00, -8.06374E-01, -9.17031E-01, -5.44818E-01, 5.41641E-01, 8.23316E-01, 8.89496E-02, 2.85907E-02, 6.88300E-02, -6.15237E-01, 7.62957E-01, -3.53682E-01, -2.43024E-01, 2.15121E+00, 8.43435E-01, -2.32964E-01, -2.43024E-01, -1.22306E-01, 5.87702E-02, -4.03981E-01, -1.92725E-01, -3.93921E-01, -4.03981E-01, -8.20672E-02, -1.42426E-01, 1.19129E-01, 1.59368E-01, 1.85948E+00, -4.03981E-01, -1.12829E+00, -1.38984E+00, 1.81924E+00, 3.30385E-01, -1.92725E-01, -8.46613E-01, -2.22905E-01, 1.73876E+00, 1.59368E-01, -1.52486E-01, -1.22306E-01, 1.69428E-01, -8.86852E-01, 3.30385E-01, -2.93323E-01, -3.63742E-01, 2.49907E-01, -1.58870E-03, 7.88898E-02, 8.13256E-01, 1.09069E-01, 9.33974E-01, 2.49907E-01, -1.32366E-01, 1.09069E-01, -1.92725E-01, 7.22718E-01, 3.10265E-01, 1.90978E+00, 1.42690E+00, 4.51103E-01, -5.74998E-01, 2.85907E-02, -4.34161E-01, 2.70026E-01, 3.40445E-01, -3.53682E-01, -8.20672E-02, 9.90094E-02, -8.06374E-01, -8.66732E-01, -8.06374E-01, 1.49308E-01, -3.73802E-01, 1.79488E-01, -2.17083E-02, -4.84460E-01, -4.54280E-01, 1.49308E-01, -8.56673E-01, 1.69428E-01, 1.39249E-01, -3.33562E-01, 3.10265E-01, -8.26493E-01, -5.85058E-01, -8.36553E-01, 1.09069E-01, -6.15237E-01, -1.05787E+00, 8.73615E-01, -7.56074E-01, 2.85907E-02, -6.55476E-01, -4.84460E-01, 4.91342E-01, -5.74998E-01, -2.63144E-01, 7.88898E-02, -9.17031E-01, -5.24699E-01, -2.73204E-01, -4.74400E-01, 3.30385E-01, -3.43622E-01, -2.83263E-01, 9.33974E-01, 1.19129E-01, 1.39249E-01, 7.22718E-01, 2.27193E+00, 8.89496E-02, 2.07073E+00, -1.52486E-01, 2.39847E-01, 2.19145E+00, -4.14041E-01, -1.92725E-01, -9.37151E-01, -9.37151E-01, 1.68846E+00, -1.10817E+00, 2.85907E-02, 1.68846E+00, 3.00206E-01, 4.51103E-01, 7.12658E-01, -3.17681E-02, -5.04579E-01, -2.43024E-01, -4.54280E-01, 7.93136E-01, 4.20923E-01, 1.48726E+00, 6.42239E-01, 1.89972E+00, -7.20074E-02, 4.87104E-02, -5.14639E-01, -3.03383E-01, 4.91342E-01, -3.33562E-01, 3.70624E-01, 1.07481E+00, 1.62810E+00, 2.39847E-01, -2.12845E-01, 2.01037E+00, -8.36553E-01, -8.06374E-01, -9.21270E-02, -2.63144E-01, 1.06475E+00, -7.20074E-02, 5.61761E-01, -8.06374E-01, -3.83861E-01, -5.04579E-01, -5.14639E-01, -8.76792E-01, 5.81880E-01, -1.42426E-01, -6.35357E-01, -5.64938E-01, 9.13854E-01, -5.85058E-01, 3.40445E-01, -6.05177E-01, -1.82665E-01, 8.93734E-01, -3.13443E-01, -5.44818E-01, 1.14523E+00, -5.95117E-01, -2.53084E-01, -3.73802E-01, -2.73204E-01, 2.04055E+00, -1.05787E+00, -7.66134E-01, 1.19129E-01, -8.36553E-01, 2.49907E-01, -1.29930E+00, 5.71820E-01, -5.54878E-01, -6.25297E-01, -1.82665E-01, -1.01763E+00, -7.46015E-01, -2.93323E-01, -1.31942E+00, -3.93921E-01, 3.50505E-01, 1.29189E-01, 9.44033E-01, -9.27091E-01, -5.44818E-01, -1.82665E-01, -7.86254E-01, -3.93921E-01, -4.03981E-01, -1.05787E+00, 1.18547E+00, 1.30619E+00, -5.85058E-01, -1.02769E+00, -2.22905E-01, -9.27091E-01, -9.87450E-01, -7.66134E-01, 1.05469E+00, 3.70624E-01, -3.33562E-01, -1.72605E-01, -3.03383E-01, 1.31625E+00, 4.91342E-01, 2.80086E-01, 3.90744E-01, 1.95001E+00, -6.85656E-01, -8.16433E-01, -1.01763E+00, 8.73615E-01, 5.87702E-02, -4.64340E-01, -4.54280E-01, 1.21565E+00, -2.17083E-02, 1.79488E-01, -7.15835E-01, -2.93323E-01, -7.86254E-01, -1.52486E-01, -8.26493E-01, -7.86254E-01, 5.31581E-01, -3.17681E-02, -6.55476E-01, -4.44220E-01, -7.56074E-01, -1.92725E-01, -4.54280E-01, -1.06793E+00, 7.62957E-01, 1.83936E+00, -9.21270E-02, -3.43622E-01, 9.94333E-01, -4.84460E-01, 3.90744E-01, -5.85058E-01, -4.24101E-01, 1.23577E+00, 3.86505E-02, -2.02785E-01, -7.76194E-01, -8.76792E-01, -7.25895E-01, -3.17681E-02, -3.23503E-01, -9.37151E-01, -8.20672E-02, 4.87104E-02, -8.66732E-01, -1.16485E-02, 1.68846E+00, -7.66134E-01, -1.82665E-01, 2.70026E-01, 1.98019E+00, -8.06374E-01, 1.79488E-01, -6.75596E-01, -1.02187E-01, -3.03383E-01, -5.64938E-01, -9.87450E-01, -4.03981E-01, -7.05775E-01, 1.39249E-01, 2.85907E-02, 1.41684E+00, -6.95716E-01, -6.19476E-02, 1.49308E-01, 2.02043E+00, -6.15237E-01, 2.90146E-01, -2.63144E-01, 4.87104E-02, -7.15835E-01, -2.12845E-01, -1.05787E+00, -4.64340E-01, -8.20672E-02, -4.64340E-01, -6.15237E-01, 6.92538E-01, -9.97510E-01, 1.09069E-01, 1.28607E+00, 1.65828E+00, -8.76792E-01, -1.92725E-01, 5.87702E-02, 9.90094E-02, -8.06374E-01, 1.99608E-01, -1.01763E+00, -2.83263E-01, -7.76194E-01, -4.44220E-01, 1.69428E-01, 2.72462E+00, -8.36553E-01, -2.32964E-01, -1.32366E-01, 1.89548E-01, -4.84460E-01, -6.85656E-01, -9.87450E-01, 4.30983E-01, -4.24101E-01, 5.11462E-01, -1.30936E+00, -8.36553E-01, 7.93136E-01, 1.97013E+00, -1.72605E-01, -3.23503E-01, -1.20877E+00, 7.32777E-01, 5.81880E-01, 1.32631E+00, 9.13854E-01, 1.05469E+00, 9.44033E-01, 8.73615E-01, 5.51701E-01, 7.02598E-01, 5.91940E-01, 1.03457E+00, 9.44033E-01, 9.84273E-01, 9.23914E-01, 5.11462E-01, 8.53495E-01, 1.32631E+00, 2.78498E+00, 1.27601E+00, 3.18737E+00, 1.19553E+00, 8.33376E-01, 1.20559E+00, 2.37253E+00, 1.15529E+00, 3.15719E+00, 1.89972E+00, 1.86954E+00, 1.28607E+00, 3.23767E+00, 5.81880E-01, 9.94333E-01, 1.05469E+00, 2.89564E+00, 3.23767E+00, 2.20151E+00, 2.09085E+00, 6.92538E-01, 1.34643E+00, 3.26785E+00, 1.08487E+00, 7.52897E-01, 2.39265E+00, 3.40869E+00, 1.21565E+00, 1.13517E+00, 6.72419E-01, 4.09275E+00, 6.52299E-01, 1.78906E+00, 2.51336E+00, 1.01445E+00, 1.72870E+00, 8.93734E-01, 1.41684E+00, 2.36247E+00, 2.76486E+00, 2.18139E+00, 2.12103E+00, 1.08487E+00, 6.82478E-01, 3.27791E+00, 2.18139E+00, 1.14523E+00, 1.16535E+00, 6.72419E-01, 5.01402E-01, 9.74213E-01, 3.75072E+00, 5.91940E-01, 2.56366E+00, 3.06665E+00, 9.23914E-01, 8.43435E-01, 1.00439E+00, 1.00439E+00, 8.03196E-01, 1.21565E+00, 1.03457E+00, 7.02598E-01, 3.02641E+00, 1.75888E+00, 3.07671E+00, 1.28607E+00, 2.71456E+00, 5.41641E-01, 2.98617E+00, 7.32777E-01, 3.93180E+00, 1.32631E+00, 1.88966E+00, 4.11287E+00, 8.53495E-01, 1.24583E+00, 1.28607E+00, 1.65828E+00, 3.61994E+00, 6.82478E-01, 2.67432E+00, 9.64153E-01, 1.44702E+00, 3.10689E+00, 2.12103E+00, 2.99623E+00, 1.16535E+00, 2.92582E+00, 1.69852E+00, 1.69852E+00, 3.00629E+00, 1.69852E+00, 1.11505E+00, 8.23316E-01, 1.09493E+00, 3.56964E+00, 7.93136E-01, 9.64153E-01, 3.48917E+00, 7.32777E-01, 6.02000E-01, 9.03794E-01, 2.88558E+00, 9.74213E-01, 4.20923E-01, 3.55958E+00, 1.04463E+00, 1.20559E+00, 3.28797E+00, 6.12060E-01, 1.21565E+00, 3.11695E+00, 3.28797E+00, 2.99623E+00, 9.13854E-01, 9.44033E-01, 3.47911E+00, 9.33974E-01, 6.62359E-01, 2.13109E+00, 9.74213E-01, 7.73017E-01, 7.73017E-01, 8.53495E-01, 1.59792E+00, 1.85948E+00, 1.45708E+00, 3.41875E+00, 3.17731E+00, 3.61994E+00, 1.02451E+00, 8.23316E-01, 1.28607E+00, 1.10499E+00, 1.17541E+00, 1.43696E+00, 3.11695E+00, 2.87552E+00, 8.43435E-01, 1.30619E+00, 1.67840E+00, 9.03794E-01, 5.81880E-01, 2.19145E+00, 3.10689E+00, 2.09085E+00, 5.71820E-01, 3.12701E+00, 8.63555E-01, 1.25589E+00, 2.17133E+00, 1.00439E+00, 7.52897E-01, 2.24175E+00, 1.08487E+00, 1.01445E+00, 2.24175E+00, 2.09085E+00, 1.96007E+00, 7.62957E-01, 8.23316E-01, 1.55768E+00, 6.72419E-01, 1.44702E+00, 3.26785E+00, 1.39672E+00, 1.31625E+00, 3.64006E+00, 1.14523E+00, 1.33637E+00, 3.46905E+00, 5.81880E-01, 1.49732E+00, 1.78906E+00, 7.62957E-01, 3.11695E+00, 2.25181E+00, 2.05061E+00, 1.71864E+00, 1.14523E+00, 1.95001E+00, 2.90570E+00, 1.54762E+00, 3.26785E+00, 3.10689E+00, 2.17133E+00, 1.06475E+00, 1.72870E+00, 7.22718E-01, 1.10499E+00, 1.12511E+00, 3.66018E+00, 1.08487E+00, 1.10499E+00, 9.23914E-01, 1.49732E+00, 2.46306E+00, 1.22571E+00, 3.33827E+00, 3.20749E+00, 1.42690E+00, 1.17541E+00, 1.28607E+00, 2.97612E+00, 6.82478E-01, 6.92538E-01, 8.83675E-01, 3.54952E+00, 7.12658E-01, 7.42837E-01, 1.35649E+00, 3.28797E+00, 1.80918E+00, 8.13256E-01, 2.53348E+00, 3.26785E+00, 8.93734E-01, 1.04463E+00, 1.41684E+00, 2.56366E+00, 1.41684E+00, 1.10499E+00, 1.18547E+00, 2.95600E+00, 8.53495E-01, 7.42837E-01, 1.96007E+00, 3.51934E+00, 2.53348E+00, 9.33974E-01, 3.79096E+00, 1.82930E+00, 1.91984E+00, 8.43435E-01, 1.61804E+00, 3.52940E+00, 9.84273E-01, 1.36655E+00, 7.83076E-01, 3.21755E+00, 6.52299E-01, 1.02451E+00, 2.11097E+00, 2.62402E+00, 2.42283E+00, 7.02598E-01, 2.14115E+00, 1.71864E+00, 9.84273E-01, 1.02451E+00, 3.40869E+00, 6.22120E-01, -4.64340E-01, -7.56074E-01, -7.66134E-01, -9.06972E-01, -7.96314E-01, -9.27091E-01, -6.05177E-01, -9.27091E-01, -1.00757E+00, -9.37151E-01, -8.86852E-01, -1.05787E+00, -1.12829E+00, -1.18865E+00, -1.26912E+00, -1.21883E+00, -1.21883E+00, -1.19871E+00, -1.15847E+00, -7.96314E-01, -1.22889E+00, -1.69164E+00, -1.14841E+00, -8.36553E-01, -9.06972E-01, -1.11823E+00, -9.87450E-01, -5.44818E-01, -1.20877E+00, -1.07799E+00, -1.38984E+00, -9.27091E-01, -1.03775E+00, -9.87450E-01, -1.13835E+00, -8.26493E-01, -9.06972E-01, -4.14041E-01, -9.87450E-01, -1.07799E+00, -8.06374E-01, -7.96314E-01, -8.56673E-01, -8.46613E-01, -3.93921E-01, -1.01763E+00, -9.77390E-01, -4.64340E-01, -9.77390E-01, -7.35955E-01, -8.36553E-01, -8.46613E-01, -5.04579E-01, -4.54280E-01, -8.56673E-01, -9.37151E-01, -9.67330E-01, -8.96912E-01, -9.97510E-01, -9.17031E-01, -4.84460E-01, -1.06793E+00, -9.27091E-01, -3.33562E-01, -4.54280E-01, -8.66732E-01, -4.14041E-01, -8.06374E-01, -9.06972E-01, -9.67330E-01, -8.86852E-01, -1.14841E+00, -4.34161E-01, -8.76792E-01, -1.09811E+00, -9.47211E-01, -1.05787E+00, -9.06972E-01, -8.96912E-01, -1.09811E+00, -1.08805E+00, -1.01763E+00, -1.12829E+00, -6.25297E-01, -3.33562E-01, -1.12829E+00, -1.08805E+00, -1.42002E+00, -3.03383E-01, -9.17031E-01, -9.77390E-01, -8.46613E-01, -1.22889E+00, -1.58870E-03, -8.66732E-01, -9.57271E-01, -1.04781E+00, -1.25906E+00, -3.43622E-01, -8.20672E-02, -1.20877E+00, -1.01763E+00, -9.37151E-01, -9.77390E-01, -8.26493E-01, -8.16433E-01, -1.14841E+00, -1.11823E+00, -1.07799E+00, -2.63144E-01, -1.04781E+00, -1.00757E+00, -1.31942E+00, -1.03775E+00, -1.00757E+00, -1.15847E+00, -1.04781E+00, -1.28924E+00, -4.94519E-01, -8.46613E-01, -5.95117E-01, -1.24901E+00, -1.04781E+00, -7.05775E-01, -1.34960E+00, -1.16853E+00, -1.08805E+00, -9.77390E-01, -1.05787E+00, -9.06972E-01, -3.53682E-01, -4.54280E-01, -7.76194E-01, -1.27918E+00, -1.12829E+00, -9.06972E-01, -1.15847E+00, -1.04781E+00, -8.06374E-01, -9.06972E-01, -1.21883E+00, -8.36553E-01, -1.13835E+00, -8.06374E-01, -1.10817E+00, -9.17031E-01, -9.87450E-01, -8.16433E-01, -6.75596E-01, -8.16433E-01, -1.11823E+00, -4.74400E-01, -1.60110E+00, -7.46015E-01, -1.01763E+00, -8.46613E-01, -9.97510E-01, -9.67330E-01, -1.18865E+00, -1.08805E+00, -1.17859E+00, -1.08805E+00, -9.67330E-01, -1.49044E+00, -1.32948E+00, -1.13835E+00, -1.14841E+00, -4.44220E-01, -1.08805E+00, -1.33954E+00, -1.02769E+00, -8.76792E-01, -4.54280E-01, -1.01763E+00, -3.03383E-01, -1.04781E+00, -9.37151E-01, -3.33562E-01, -1.11823E+00, -8.06374E-01, -1.20877E+00, -5.74998E-01, -9.97510E-01, -9.37151E-01, -8.56673E-01, -9.67330E-01, -9.67330E-01, -7.25895E-01, -8.36553E-01, -1.14841E+00, -3.93921E-01, -9.37151E-01, -1.02769E+00, -8.56673E-01, -1.13835E+00, -1.11823E+00, -1.13835E+00, -1.11823E+00, -3.83861E-01, -1.29930E+00, -3.43622E-01, -9.06972E-01, -9.87450E-01, -1.06793E+00, -8.36553E-01, -8.26493E-01, -1.13835E+00, -7.05775E-01, -1.03775E+00, -1.06793E+00, -1.18865E+00, -1.09811E+00, -5.04579E-01, -8.66732E-01, -9.67330E-01, -1.12829E+00, -9.27091E-01, -1.20877E+00, -8.76792E-01, -3.93921E-01, -1.08805E+00, -1.14841E+00, -9.67330E-01, -9.97510E-01, -1.02769E+00, -4.84460E-01, -8.46613E-01, -1.33954E+00, -9.67330E-01, -1.16853E+00, -4.34161E-01, -1.03775E+00, -1.19871E+00, -8.16433E-01, -1.21883E+00, -2.73204E-01, -1.07799E+00, -8.16433E-01, -7.46015E-01, -1.13835E+00, -1.14841E+00, -4.24101E-01, -8.66732E-01, -1.20877E+00, -1.01763E+00, -9.77390E-01, -8.46613E-01, -6.65536E-01, -1.20877E+00, -8.66732E-01, -1.28924E+00, -9.37151E-01, -1.09811E+00, -9.67330E-01, -8.06374E-01, -1.10817E+00, -4.44220E-01, -5.24699E-01, -8.26493E-01, -1.12829E+00, -3.43622E-01, -9.27091E-01, -3.13443E-01, -1.04781E+00, -9.87450E-01, -9.06972E-01, -1.23895E+00, -8.76792E-01, -1.16853E+00, -3.73802E-01, -9.06972E-01, -1.16853E+00, -9.47211E-01, -8.76792E-01, -4.44220E-01, -1.10817E+00, -5.04579E-01, -9.17031E-01, -8.46613E-01, -1.09811E+00, -1.13835E+00, -9.17031E-01, -1.64134E+00, -5.85058E-01, -8.56673E-01, -1.07799E+00, -7.66134E-01, -1.16853E+00, -1.06793E+00), year=c(-2.88588E+00, -2.88588E+00, -2.88588E+00, -2.88588E+00, -2.88588E+00, -2.88588E+00, -2.88588E+00, -2.88588E+00, -2.88588E+00, -2.88588E+00, -2.88588E+00, -2.88588E+00, -2.88588E+00, -2.88588E+00, -2.88588E+00, -2.88588E+00, -2.88588E+00, -2.88588E+00, -2.88588E+00, -2.88588E+00, -2.88588E+00, -2.88588E+00, -2.88588E+00, -2.88588E+00, -2.88588E+00, -1.88588E+00, -1.88588E+00, -1.88588E+00, -1.88588E+00, -1.88588E+00, -1.88588E+00, -1.88588E+00, -1.88588E+00, -1.88588E+00, -1.88588E+00, -1.88588E+00, -1.88588E+00, -1.88588E+00, -1.88588E+00, -1.88588E+00, -1.88588E+00, -1.88588E+00, -1.88588E+00, -1.88588E+00, -1.88588E+00, -1.88588E+00, -1.88588E+00, -1.88588E+00, -1.88588E+00, -1.88588E+00, -1.88588E+00, -1.88588E+00, -1.88588E+00, -1.88588E+00, -1.88588E+00, -1.88588E+00, -1.88588E+00, -1.88588E+00, -1.88588E+00, -1.88588E+00, -1.88588E+00, -1.88588E+00, -1.88588E+00, -1.88588E+00, -1.88588E+00, -1.88588E+00, -1.88588E+00, -8.85879E-01, -8.85879E-01, -8.85879E-01, -8.85879E-01, -8.85879E-01, -8.85879E-01, -8.85879E-01, -8.85879E-01, -8.85879E-01, -8.85879E-01, -8.85879E-01, -8.85879E-01, -8.85879E-01, -8.85879E-01, -8.85879E-01, -8.85879E-01, -8.85879E-01, -8.85879E-01, -8.85879E-01, -8.85879E-01, -8.85879E-01, -8.85879E-01, -8.85879E-01, -8.85879E-01, -8.85879E-01, -8.85879E-01, -8.85879E-01, -8.85879E-01, -8.85879E-01, -8.85879E-01, -8.85879E-01, -8.85879E-01, -8.85879E-01, -8.85879E-01, -8.85879E-01, -8.85879E-01, -8.85879E-01, -8.85879E-01, -8.85879E-01, -8.85879E-01, -8.85879E-01, -8.85879E-01, -8.85879E-01, -8.85879E-01, -8.85879E-01, -8.85879E-01, -8.85879E-01, -8.85879E-01, -8.85879E-01, -8.85879E-01, -8.85879E-01, -8.85879E-01, -8.85879E-01, -8.85879E-01, -8.85879E-01, -8.85879E-01, -8.85879E-01, -8.85879E-01, -8.85879E-01, -8.85879E-01, -8.85879E-01, -8.85879E-01, -8.85879E-01, -8.85879E-01, -8.85879E-01, 1.14121E-01, 1.14121E-01, 1.14121E-01, 1.14121E-01, 1.14121E-01, 1.14121E-01, 1.14121E-01, 1.14121E-01, 1.14121E-01, 1.14121E-01, 1.14121E-01, 1.14121E-01, 1.14121E-01, 1.14121E-01, 1.14121E-01, 1.14121E-01, 1.14121E-01, 1.14121E-01, 1.14121E-01, 1.14121E-01, 1.14121E-01, 1.14121E-01, 1.14121E-01, 1.14121E-01, 1.14121E-01, 1.14121E-01, 1.14121E-01, 1.14121E-01, 1.14121E-01, 1.14121E-01, 1.14121E-01, 1.14121E-01, 1.14121E-01, 1.14121E-01, 1.14121E-01, 1.14121E-01, 1.14121E-01, 1.14121E-01, 1.14121E-01, 1.14121E-01, 1.14121E-01, 1.14121E-01, 1.14121E-01, 1.14121E-01, 1.14121E-01, 1.14121E-01, 1.14121E-01, 1.14121E-01, 1.14121E-01, 1.14121E-01, 1.14121E-01, 1.14121E-01, 1.14121E-01, 1.14121E-01, 1.14121E-01, 1.14121E-01, 1.14121E-01, 1.14121E-01, 1.14121E-01, 1.14121E-01, 1.11412E+00, 1.11412E+00, 1.11412E+00, 1.11412E+00, 1.11412E+00, 1.11412E+00, 1.11412E+00, 1.11412E+00, 1.11412E+00, 1.11412E+00, 1.11412E+00, 1.11412E+00, 1.11412E+00, 1.11412E+00, 1.11412E+00, 1.11412E+00, 1.11412E+00, 1.11412E+00, 1.11412E+00, 1.11412E+00, 1.11412E+00, 1.11412E+00, 1.11412E+00, 1.11412E+00, 1.11412E+00, 1.11412E+00, 1.11412E+00, 1.11412E+00, 1.11412E+00, 1.11412E+00, 1.11412E+00, 1.11412E+00, 1.11412E+00, 1.11412E+00, 1.11412E+00, 1.11412E+00, 1.11412E+00, 1.11412E+00, 1.11412E+00, 1.11412E+00, 1.11412E+00, 1.11412E+00, 1.11412E+00, 1.11412E+00, 1.11412E+00, 1.11412E+00, 1.11412E+00, 1.11412E+00, 1.11412E+00, 1.11412E+00, 1.11412E+00, 1.11412E+00, 1.11412E+00, 1.11412E+00, 1.11412E+00, 1.11412E+00, 1.11412E+00, 1.11412E+00, 1.11412E+00, 1.11412E+00, 1.11412E+00, 1.11412E+00, 1.11412E+00, 1.11412E+00, 1.11412E+00, 1.11412E+00, 1.11412E+00, 1.11412E+00, 1.11412E+00, 1.11412E+00, 2.11412E+00, 2.11412E+00, 2.11412E+00, 2.11412E+00, 2.11412E+00, 2.11412E+00, 2.11412E+00, 2.11412E+00, 2.11412E+00, 2.11412E+00, 2.11412E+00, 2.11412E+00, 2.11412E+00, 2.11412E+00, 2.11412E+00, 2.11412E+00, 2.11412E+00, 2.11412E+00, 2.11412E+00, 2.11412E+00, 2.11412E+00, 2.11412E+00, 2.11412E+00, 2.11412E+00, 2.11412E+00, 2.11412E+00, 2.11412E+00, 2.11412E+00, 2.11412E+00, 2.11412E+00, 2.11412E+00, 2.11412E+00, 2.11412E+00, 2.11412E+00, 2.11412E+00, 2.11412E+00, 2.11412E+00, 2.11412E+00, 2.11412E+00, 2.11412E+00, 2.11412E+00, 2.11412E+00, 2.11412E+00, 2.11412E+00, 2.11412E+00, 2.11412E+00, 2.11412E+00, 2.11412E+00, 2.11412E+00, 2.11412E+00, 2.11412E+00, 2.11412E+00, 2.11412E+00, 2.11412E+00, 2.11412E+00, 2.11412E+00, 2.11412E+00, 2.11412E+00, 2.11412E+00, 2.11412E+00, 2.11412E+00, 2.11412E+00, 2.11412E+00, 2.11412E+00, 2.11412E+00, 2.11412E+00, 2.11412E+00, 2.11412E+00, 2.11412E+00, 2.11412E+00, -2.88588E+00, -2.88588E+00, -2.88588E+00, -2.88588E+00, -2.88588E+00, -2.88588E+00, -2.88588E+00, -2.88588E+00, -2.88588E+00, -2.88588E+00, -2.88588E+00, -2.88588E+00, -2.88588E+00, -2.88588E+00, -2.88588E+00, -2.88588E+00, -2.88588E+00, -2.88588E+00, -2.88588E+00, -2.88588E+00, -2.88588E+00, -2.88588E+00, -2.88588E+00, -2.88588E+00, -2.88588E+00, -2.88588E+00, -2.88588E+00, -2.88588E+00, -2.88588E+00, -2.88588E+00, -2.88588E+00, -2.88588E+00, -2.88588E+00, -2.88588E+00, -2.88588E+00, -2.88588E+00, -2.88588E+00, -2.88588E+00, -2.88588E+00, -2.88588E+00, -1.88588E+00, -1.88588E+00, -1.88588E+00, -1.88588E+00, -1.88588E+00, -1.88588E+00, -1.88588E+00, -1.88588E+00, -1.88588E+00, -1.88588E+00, -1.88588E+00, -1.88588E+00, -1.88588E+00, -1.88588E+00, -1.88588E+00, -8.85879E-01, -8.85879E-01, -8.85879E-01, -8.85879E-01, -8.85879E-01, -8.85879E-01, -8.85879E-01, -8.85879E-01, -8.85879E-01, -8.85879E-01, -8.85879E-01, -8.85879E-01, -8.85879E-01, -8.85879E-01, -8.85879E-01, -8.85879E-01, -8.85879E-01, -8.85879E-01, -8.85879E-01, -8.85879E-01, -8.85879E-01, -8.85879E-01, -8.85879E-01, -8.85879E-01, -8.85879E-01, -8.85879E-01, -8.85879E-01, -8.85879E-01, -8.85879E-01, -8.85879E-01, -8.85879E-01, -8.85879E-01, -8.85879E-01, -8.85879E-01, -8.85879E-01, -8.85879E-01, -8.85879E-01, -8.85879E-01, -8.85879E-01, -8.85879E-01, -8.85879E-01, -8.85879E-01, -8.85879E-01, -8.85879E-01, -8.85879E-01, -8.85879E-01, -8.85879E-01, -8.85879E-01, -8.85879E-01, -8.85879E-01, -8.85879E-01, -8.85879E-01, -8.85879E-01, -8.85879E-01, -8.85879E-01, -8.85879E-01, -8.85879E-01, -8.85879E-01, -8.85879E-01, -8.85879E-01, -8.85879E-01, -8.85879E-01, -8.85879E-01, -8.85879E-01, -8.85879E-01, -8.85879E-01, -8.85879E-01, -8.85879E-01, -8.85879E-01, -8.85879E-01, -8.85879E-01, -8.85879E-01, -8.85879E-01, -8.85879E-01, -8.85879E-01, -8.85879E-01, -8.85879E-01, -8.85879E-01, -8.85879E-01, -8.85879E-01, -8.85879E-01, -8.85879E-01, -8.85879E-01, -8.85879E-01, 1.14121E-01, 1.14121E-01, 1.14121E-01, 1.14121E-01, 1.14121E-01, 1.14121E-01, 1.14121E-01, 1.14121E-01, 1.14121E-01, 1.14121E-01, 1.14121E-01, 1.14121E-01, 1.14121E-01, 1.14121E-01, 1.14121E-01, 1.14121E-01, 1.14121E-01, 1.14121E-01, 1.14121E-01, 1.14121E-01, 1.14121E-01, 1.14121E-01, 1.14121E-01, 1.14121E-01, 1.14121E-01, 1.14121E-01, 1.14121E-01, 1.14121E-01, 1.14121E-01, 1.14121E-01, 1.14121E-01, 1.14121E-01, 1.14121E-01, 1.14121E-01, 1.14121E-01, 1.14121E-01, 1.14121E-01, 1.14121E-01, 1.14121E-01, 1.14121E-01, 1.14121E-01, 1.14121E-01, 1.14121E-01, 1.14121E-01, 1.14121E-01, 1.14121E-01, 1.14121E-01, 1.14121E-01, 1.14121E-01, 1.14121E-01, 1.14121E-01, 1.14121E-01, 1.14121E-01, 1.14121E-01, 1.14121E-01, 1.14121E-01, 1.14121E-01, 1.14121E-01, 1.14121E-01, 1.14121E-01, 1.14121E-01, 1.14121E-01, 1.14121E-01, 1.14121E-01, 1.14121E-01, 1.14121E-01, 1.14121E-01, 1.14121E-01, 1.14121E-01, 1.14121E-01, 1.14121E-01, 1.14121E-01, 1.14121E-01, 1.14121E-01, 1.14121E-01, 1.14121E-01, 1.14121E-01, 1.14121E-01, 1.14121E-01, 1.14121E-01, 1.11412E+00, 1.11412E+00, 1.11412E+00, 1.11412E+00, 1.11412E+00, 1.11412E+00, 1.11412E+00, 1.11412E+00, 1.11412E+00, 1.11412E+00, 1.11412E+00, 1.11412E+00, 1.11412E+00, 1.11412E+00, 1.11412E+00, 1.11412E+00, 1.11412E+00, 1.11412E+00, 1.11412E+00, 1.11412E+00, 1.11412E+00, 1.11412E+00, 1.11412E+00, 1.11412E+00, 1.11412E+00, 1.11412E+00, 1.11412E+00, 1.11412E+00, 1.11412E+00, 1.11412E+00, 1.11412E+00, 1.11412E+00, 1.11412E+00, 1.11412E+00, 1.11412E+00, 1.11412E+00, 1.11412E+00, 1.11412E+00, 1.11412E+00, 1.11412E+00, 1.11412E+00, 1.11412E+00, 1.11412E+00, 1.11412E+00, 1.11412E+00, 1.11412E+00, 1.11412E+00, 1.11412E+00, 1.11412E+00, 1.11412E+00, 1.11412E+00, 1.11412E+00, 1.11412E+00, 1.11412E+00, 1.11412E+00, 1.11412E+00, 1.11412E+00, 1.11412E+00, 1.11412E+00, 1.11412E+00, 1.11412E+00, 1.11412E+00, 1.11412E+00, 1.11412E+00, 1.11412E+00, 1.11412E+00, 1.11412E+00, 1.11412E+00, 1.11412E+00, 1.11412E+00, 2.11412E+00, 2.11412E+00, 2.11412E+00, 2.11412E+00, 2.11412E+00, 2.11412E+00, 2.11412E+00, 2.11412E+00, 2.11412E+00, 2.11412E+00, 2.11412E+00, 2.11412E+00, 2.11412E+00, 2.11412E+00, 2.11412E+00, 2.11412E+00, 2.11412E+00, 2.11412E+00, 2.11412E+00, 2.11412E+00, 2.11412E+00, 2.11412E+00, 2.11412E+00, 2.11412E+00, 2.11412E+00, 2.11412E+00, 2.11412E+00, 2.11412E+00, 2.11412E+00, 2.11412E+00, 2.11412E+00, 2.11412E+00, 2.11412E+00, 2.11412E+00, 2.11412E+00, 2.11412E+00, 2.11412E+00, 2.11412E+00, 2.11412E+00, 2.11412E+00, 2.11412E+00, 2.11412E+00, 2.11412E+00, 2.11412E+00, 2.11412E+00, 2.11412E+00, 2.11412E+00, 2.11412E+00, 2.11412E+00, 2.11412E+00, 2.11412E+00, 2.11412E+00, 2.11412E+00, 2.11412E+00, 2.11412E+00, 2.11412E+00, 2.11412E+00, 2.11412E+00, 2.11412E+00, 2.11412E+00, 2.11412E+00, 2.11412E+00, 2.11412E+00, 2.11412E+00, 2.11412E+00, 2.11412E+00, 2.11412E+00, 2.11412E+00, 2.11412E+00, 2.11412E+00, -2.88588E+00, -2.88588E+00, -2.88588E+00, -2.88588E+00, -2.88588E+00, -2.88588E+00, -2.88588E+00, -2.88588E+00, -2.88588E+00, -2.88588E+00, -2.88588E+00, -2.88588E+00, -2.88588E+00, -2.88588E+00, -2.88588E+00, -2.88588E+00, -2.88588E+00, -2.88588E+00, -2.88588E+00, -2.88588E+00, -2.88588E+00, -2.88588E+00, -2.88588E+00, -2.88588E+00, -2.88588E+00, -2.88588E+00, -2.88588E+00, -2.88588E+00, -2.88588E+00, -2.88588E+00, -2.88588E+00, -2.88588E+00, -2.88588E+00, -2.88588E+00, -2.88588E+00, -2.88588E+00, -2.88588E+00, -2.88588E+00, -2.88588E+00, -2.88588E+00, -2.88588E+00, -2.88588E+00, -2.88588E+00, -2.88588E+00, -2.88588E+00, -2.88588E+00, -2.88588E+00, -2.88588E+00, -2.88588E+00, -2.88588E+00, -2.88588E+00, -2.88588E+00, -2.88588E+00, -2.88588E+00, -2.88588E+00, -2.88588E+00, -2.88588E+00, -2.88588E+00, -2.88588E+00, -2.88588E+00, -2.88588E+00, -2.88588E+00, -2.88588E+00, -2.88588E+00, -2.88588E+00, -2.88588E+00, -2.88588E+00, -2.88588E+00, -2.88588E+00, -2.88588E+00, -2.88588E+00, -2.88588E+00, -2.88588E+00, -2.88588E+00, -2.88588E+00, -2.88588E+00, -2.88588E+00, -2.88588E+00, -2.88588E+00, -2.88588E+00, -2.88588E+00, -2.88588E+00, -2.88588E+00, -2.88588E+00, -2.88588E+00, -2.88588E+00, -2.88588E+00, -1.88588E+00, -1.88588E+00, -1.88588E+00, -1.88588E+00, -1.88588E+00, -1.88588E+00, -1.88588E+00, -1.88588E+00, -1.88588E+00, -1.88588E+00, -1.88588E+00, -1.88588E+00, -1.88588E+00, -1.88588E+00, -1.88588E+00, -1.88588E+00, -1.88588E+00, -1.88588E+00, -1.88588E+00, -1.88588E+00, -1.88588E+00, -1.88588E+00, -1.88588E+00, -1.88588E+00, -1.88588E+00, -1.88588E+00, -1.88588E+00, -1.88588E+00, -1.88588E+00, -1.88588E+00, -1.88588E+00, -1.88588E+00, -1.88588E+00, -1.88588E+00, -1.88588E+00, -1.88588E+00, -1.88588E+00, -1.88588E+00, -1.88588E+00, -1.88588E+00, -1.88588E+00, -1.88588E+00, -1.88588E+00, -1.88588E+00, -1.88588E+00, -1.88588E+00, -1.88588E+00, -1.88588E+00, -1.88588E+00, -1.88588E+00, -1.88588E+00, -1.88588E+00, -1.88588E+00, -1.88588E+00, -1.88588E+00, -1.88588E+00, -1.88588E+00, -1.88588E+00, -1.88588E+00, -1.88588E+00, -1.88588E+00, -1.88588E+00, -1.88588E+00, -1.88588E+00, -1.88588E+00, -1.88588E+00, -1.88588E+00, -1.88588E+00, -1.88588E+00, -1.88588E+00, -1.88588E+00, -1.88588E+00, -1.88588E+00, -1.88588E+00, -1.88588E+00, -1.88588E+00, -1.88588E+00, -1.88588E+00, -1.88588E+00, -1.88588E+00, -1.88588E+00, -1.88588E+00, -1.88588E+00, -1.88588E+00, -1.88588E+00, -1.88588E+00, -1.88588E+00, -1.88588E+00, -1.88588E+00, -1.88588E+00, -1.88588E+00, -1.88588E+00, -1.88588E+00, -1.88588E+00, -1.88588E+00, -1.88588E+00, -1.88588E+00, -1.88588E+00, -1.88588E+00, -1.88588E+00, -1.88588E+00, -1.88588E+00, -1.88588E+00, -1.88588E+00, -1.88588E+00, -1.88588E+00, -1.88588E+00, -1.88588E+00, -1.88588E+00, -1.88588E+00, -1.88588E+00, -1.88588E+00, -1.88588E+00, -1.88588E+00, -1.88588E+00, -8.85879E-01, -8.85879E-01, -8.85879E-01, -8.85879E-01, -8.85879E-01, -8.85879E-01, -8.85879E-01, -8.85879E-01, -8.85879E-01, -8.85879E-01, -8.85879E-01, -8.85879E-01, -8.85879E-01, -8.85879E-01, -8.85879E-01, -8.85879E-01, -8.85879E-01, -8.85879E-01, -8.85879E-01, -8.85879E-01, -8.85879E-01, -8.85879E-01, -8.85879E-01, -8.85879E-01, -8.85879E-01, -8.85879E-01, -8.85879E-01, -8.85879E-01, -8.85879E-01, -8.85879E-01, -8.85879E-01, -8.85879E-01, -8.85879E-01, -8.85879E-01, -8.85879E-01, -8.85879E-01, -8.85879E-01, -8.85879E-01, -8.85879E-01, -8.85879E-01, -8.85879E-01, -8.85879E-01, -8.85879E-01, -8.85879E-01, -8.85879E-01, -8.85879E-01, -8.85879E-01, -8.85879E-01, -8.85879E-01, -8.85879E-01, -8.85879E-01, -8.85879E-01, -8.85879E-01, -8.85879E-01, -8.85879E-01, -8.85879E-01, -8.85879E-01, -8.85879E-01, -8.85879E-01, 1.14121E-01, 1.14121E-01, 1.14121E-01, 1.14121E-01, 1.14121E-01, 1.14121E-01, 1.14121E-01, 1.14121E-01, 1.14121E-01, 1.14121E-01, 1.14121E-01, 1.14121E-01, 1.14121E-01, 1.14121E-01, 1.14121E-01, 1.14121E-01, 1.14121E-01, 1.14121E-01, 1.14121E-01, 1.14121E-01, 1.14121E-01, 1.14121E-01, 1.14121E-01, 1.14121E-01, 1.14121E-01, 1.14121E-01, 1.14121E-01, 1.14121E-01, 1.14121E-01, 1.14121E-01, 1.14121E-01, 1.14121E-01, 1.14121E-01, 1.14121E-01, 1.14121E-01, 1.14121E-01, 1.14121E-01, 1.14121E-01, 1.14121E-01, 1.14121E-01, 1.14121E-01, 1.14121E-01, 1.14121E-01, 1.14121E-01, 1.14121E-01, 1.14121E-01, 1.14121E-01, 1.14121E-01, 1.14121E-01, 1.14121E-01, 1.14121E-01, 1.14121E-01, 1.14121E-01, 1.14121E-01, 1.14121E-01, 1.14121E-01, 1.14121E-01, 1.14121E-01, 1.14121E-01, 1.14121E-01, 1.14121E-01, 1.14121E-01, 1.14121E-01, 1.14121E-01, 1.14121E-01, 1.14121E-01, 1.14121E-01, 1.14121E-01, 1.14121E-01, 1.14121E-01, 1.14121E-01, 1.14121E-01, 1.14121E-01, 1.14121E-01, 1.14121E-01, 1.14121E-01, 1.14121E-01, 1.14121E-01, 1.14121E-01, 1.14121E-01, 1.11412E+00, 1.11412E+00, 1.11412E+00, 1.11412E+00, 1.11412E+00, 1.11412E+00, 1.11412E+00, 1.11412E+00, 1.11412E+00, 1.11412E+00, 1.11412E+00, 1.11412E+00, 1.11412E+00, 1.11412E+00, 1.11412E+00, 1.11412E+00, 1.11412E+00, 1.11412E+00, 1.11412E+00, 1.11412E+00, 1.11412E+00, 1.11412E+00, 1.11412E+00, 1.11412E+00, 1.11412E+00, 1.11412E+00, 1.11412E+00, 1.11412E+00, 1.11412E+00, 1.11412E+00, 1.11412E+00, 1.11412E+00, 1.11412E+00, 1.11412E+00, 1.11412E+00, 1.11412E+00, 1.11412E+00, 1.11412E+00, 1.11412E+00, 1.11412E+00, 1.11412E+00, 1.11412E+00, 1.11412E+00, 1.11412E+00, 1.11412E+00, 1.11412E+00, 1.11412E+00, 1.11412E+00, 1.11412E+00, 1.11412E+00, 1.11412E+00, 1.11412E+00, 1.11412E+00, 1.11412E+00, 1.11412E+00, 1.11412E+00, 1.11412E+00, 1.11412E+00, 1.11412E+00, 1.11412E+00, 1.11412E+00, 1.11412E+00, 1.11412E+00, 1.11412E+00, 1.11412E+00, 1.11412E+00, 1.11412E+00, 1.11412E+00, 1.11412E+00, 1.11412E+00, 2.11412E+00, 2.11412E+00, 2.11412E+00, 2.11412E+00, 2.11412E+00, 2.11412E+00, 2.11412E+00, 2.11412E+00, 2.11412E+00, 2.11412E+00, 2.11412E+00, 2.11412E+00, 2.11412E+00, 2.11412E+00, 2.11412E+00, 2.11412E+00, 2.11412E+00, 2.11412E+00, 2.11412E+00, 2.11412E+00, 2.11412E+00, 2.11412E+00, 2.11412E+00, 2.11412E+00, 2.11412E+00, 2.11412E+00, 2.11412E+00, 2.11412E+00, 2.11412E+00, 2.11412E+00, 2.11412E+00, 2.11412E+00, 2.11412E+00, 2.11412E+00, 2.11412E+00, 2.11412E+00, 2.11412E+00, 2.11412E+00, 2.11412E+00, 2.11412E+00, 2.11412E+00, 2.11412E+00, 2.11412E+00, 2.11412E+00, 2.11412E+00, 2.11412E+00, 2.11412E+00, 2.11412E+00, 2.11412E+00, 2.11412E+00, 2.11412E+00, 2.11412E+00, 2.11412E+00, 2.11412E+00, 2.11412E+00, 2.11412E+00, 2.11412E+00, 2.11412E+00, 2.11412E+00, 2.11412E+00, 2.11412E+00, 2.11412E+00, 2.11412E+00, 2.11412E+00, 2.11412E+00, 2.11412E+00, 2.11412E+00, 2.11412E+00, 2.11412E+00, 2.11412E+00, -1.88588E+00, -1.88588E+00, -1.88588E+00, -1.88588E+00, -1.88588E+00, -1.88588E+00, -1.88588E+00, -1.88588E+00, -1.88588E+00, -1.88588E+00, -1.88588E+00, -1.88588E+00, -1.88588E+00, -1.88588E+00, -1.88588E+00, -1.88588E+00, -1.88588E+00, -1.88588E+00, -1.88588E+00, -1.88588E+00, -1.88588E+00, -1.88588E+00, -1.88588E+00, -1.88588E+00, -1.88588E+00, -1.88588E+00, -1.88588E+00, -1.88588E+00, -1.88588E+00, -1.88588E+00, -8.85879E-01, -8.85879E-01, -8.85879E-01, -8.85879E-01, -8.85879E-01, -8.85879E-01, -8.85879E-01, -8.85879E-01, -8.85879E-01, -8.85879E-01, -8.85879E-01, -8.85879E-01, -8.85879E-01, -8.85879E-01, -8.85879E-01, -8.85879E-01, -8.85879E-01, -8.85879E-01, -8.85879E-01, -8.85879E-01, -8.85879E-01, -8.85879E-01, -8.85879E-01, -8.85879E-01, -8.85879E-01, -8.85879E-01, -8.85879E-01, -8.85879E-01, -8.85879E-01, -8.85879E-01, -8.85879E-01, -8.85879E-01, -8.85879E-01, -8.85879E-01, -8.85879E-01, -8.85879E-01, -8.85879E-01, -8.85879E-01, -8.85879E-01, -8.85879E-01, 1.14121E-01, 1.14121E-01, 1.14121E-01, 1.14121E-01, 1.14121E-01, 1.14121E-01, 1.14121E-01, 1.14121E-01, 1.14121E-01, 1.14121E-01, 1.14121E-01, 1.14121E-01, 1.14121E-01, 1.14121E-01, 1.14121E-01, 1.14121E-01, 1.14121E-01, 1.14121E-01, 1.14121E-01, 1.14121E-01, 1.14121E-01, 1.14121E-01, 1.14121E-01, 1.14121E-01, 1.14121E-01, 1.14121E-01, 1.14121E-01, 1.14121E-01, 1.14121E-01, 1.14121E-01, 1.14121E-01, 1.14121E-01, 1.14121E-01, 1.14121E-01, 1.14121E-01, 1.14121E-01, 1.14121E-01, 1.14121E-01, 1.14121E-01, 1.14121E-01, 1.14121E-01, 1.14121E-01, 1.14121E-01, 1.14121E-01, 1.14121E-01, 1.14121E-01, 1.14121E-01, 1.14121E-01, 1.14121E-01, 1.14121E-01, 1.14121E-01, 1.14121E-01, 1.14121E-01, 1.14121E-01, 1.14121E-01, 1.14121E-01, 1.14121E-01, 1.14121E-01, 1.14121E-01, 1.14121E-01, 1.11412E+00, 1.11412E+00, 1.11412E+00, 1.11412E+00, 1.11412E+00, 1.11412E+00, 1.11412E+00, 1.11412E+00, 1.11412E+00, 1.11412E+00, 1.11412E+00, 1.11412E+00, 1.11412E+00, 1.11412E+00, 1.11412E+00, 1.11412E+00, 1.11412E+00, 1.11412E+00, 1.11412E+00, 1.11412E+00, 1.11412E+00, 1.11412E+00, 1.11412E+00, 1.11412E+00, 1.11412E+00, 1.11412E+00, 1.11412E+00, 1.11412E+00, 1.11412E+00, 1.11412E+00, 1.11412E+00, 1.11412E+00, 1.11412E+00, 1.11412E+00, 1.11412E+00, 1.11412E+00, 1.11412E+00, 1.11412E+00, 1.11412E+00, 1.11412E+00, 1.11412E+00, 1.11412E+00, 1.11412E+00, 1.11412E+00, 1.11412E+00, 1.11412E+00, 1.11412E+00, 1.11412E+00, 1.11412E+00, 1.11412E+00, 1.11412E+00, 1.11412E+00, 1.11412E+00, 1.11412E+00, 1.11412E+00, 1.11412E+00, 1.11412E+00, 1.11412E+00, 1.11412E+00, 1.11412E+00, 1.11412E+00, 1.11412E+00, 1.11412E+00, 1.11412E+00, 1.11412E+00, 1.11412E+00, 1.11412E+00, 1.11412E+00, 1.11412E+00, 1.11412E+00, 2.11412E+00, 2.11412E+00, 2.11412E+00, 2.11412E+00, 2.11412E+00, 2.11412E+00, 2.11412E+00, 2.11412E+00, 2.11412E+00, 2.11412E+00, 2.11412E+00, 2.11412E+00, 2.11412E+00, 2.11412E+00, 2.11412E+00, 2.11412E+00, 2.11412E+00, 2.11412E+00, 2.11412E+00, 2.11412E+00, 2.11412E+00, 2.11412E+00, 2.11412E+00, 2.11412E+00, 2.11412E+00, 2.11412E+00, 2.11412E+00, 2.11412E+00, 2.11412E+00, 2.11412E+00, 2.11412E+00, 2.11412E+00, 2.11412E+00, 2.11412E+00, 2.11412E+00, 2.11412E+00, 2.11412E+00, 2.11412E+00, 2.11412E+00, 2.11412E+00, 2.11412E+00, 2.11412E+00, 2.11412E+00, 2.11412E+00, 2.11412E+00, 2.11412E+00, 2.11412E+00, 2.11412E+00, 2.11412E+00, 2.11412E+00, 2.11412E+00, 2.11412E+00, 2.11412E+00, 2.11412E+00, 2.11412E+00, 2.11412E+00, 2.11412E+00, 2.11412E+00, 2.11412E+00, 2.11412E+00, 2.11412E+00, 2.11412E+00, 2.11412E+00, 2.11412E+00, 2.11412E+00, 2.11412E+00, 2.11412E+00, 2.11412E+00, 2.11412E+00, 2.11412E+00, -2.88588E+00, -2.88588E+00, -2.88588E+00, -2.88588E+00, -2.88588E+00, -2.88588E+00, -2.88588E+00, -2.88588E+00, -2.88588E+00, -2.88588E+00, -2.88588E+00, -2.88588E+00, -2.88588E+00, -2.88588E+00, -2.88588E+00, -2.88588E+00, -2.88588E+00, -2.88588E+00, -2.88588E+00, -2.88588E+00, -2.88588E+00, -2.88588E+00, -2.88588E+00, -2.88588E+00, -2.88588E+00, -1.88588E+00, -1.88588E+00, -1.88588E+00, -1.88588E+00, -1.88588E+00, -1.88588E+00, -1.88588E+00, -1.88588E+00, -1.88588E+00, -1.88588E+00, -1.88588E+00, -1.88588E+00, -1.88588E+00, -1.88588E+00, -1.88588E+00, -8.85879E-01, -8.85879E-01, -8.85879E-01, -8.85879E-01, -8.85879E-01, -8.85879E-01, -8.85879E-01, -8.85879E-01, -8.85879E-01, -8.85879E-01, -8.85879E-01, -8.85879E-01, -8.85879E-01, -8.85879E-01, -8.85879E-01, -8.85879E-01, -8.85879E-01, -8.85879E-01, -8.85879E-01, -8.85879E-01, -8.85879E-01, -8.85879E-01, -8.85879E-01, -8.85879E-01, -8.85879E-01, -8.85879E-01, -8.85879E-01, -8.85879E-01, -8.85879E-01, -8.85879E-01, 1.14121E-01, 1.14121E-01, 1.14121E-01, 1.14121E-01, 1.14121E-01, 1.14121E-01, 1.14121E-01, 1.14121E-01, 1.14121E-01, 1.14121E-01, 1.14121E-01, 1.14121E-01, 1.14121E-01, 1.14121E-01, 1.14121E-01, 1.14121E-01, 1.14121E-01, 1.14121E-01, 1.14121E-01, 1.14121E-01, 1.14121E-01, 1.14121E-01, 1.14121E-01, 1.14121E-01, 1.14121E-01, 1.14121E-01, 1.14121E-01, 1.14121E-01, 1.14121E-01, 1.14121E-01, 1.14121E-01, 1.14121E-01, 1.14121E-01, 1.14121E-01, 1.14121E-01, 1.14121E-01, 1.14121E-01, 1.14121E-01, 1.14121E-01, 1.14121E-01, 1.14121E-01, 1.14121E-01, 1.14121E-01, 1.14121E-01, 1.14121E-01, 1.14121E-01, 1.14121E-01, 1.14121E-01, 1.14121E-01, 1.14121E-01, 1.14121E-01, 1.14121E-01, 1.14121E-01, 1.14121E-01, 1.14121E-01, 1.14121E-01, 1.14121E-01, 1.14121E-01, 1.14121E-01, 1.14121E-01, 1.14121E-01, 1.14121E-01, 1.14121E-01, 1.14121E-01, 1.14121E-01, 1.14121E-01, 1.14121E-01, 1.14121E-01, 1.14121E-01, 1.14121E-01, 1.14121E-01, 1.14121E-01, 1.14121E-01, 1.14121E-01, 1.14121E-01, 1.14121E-01, 1.14121E-01, 1.14121E-01, 1.14121E-01, 1.14121E-01, 1.11412E+00, 1.11412E+00, 1.11412E+00, 1.11412E+00, 1.11412E+00, 1.11412E+00, 1.11412E+00, 1.11412E+00, 1.11412E+00, 1.11412E+00, 1.11412E+00, 1.11412E+00, 1.11412E+00, 1.11412E+00, 1.11412E+00, 1.11412E+00, 1.11412E+00, 1.11412E+00, 1.11412E+00, 1.11412E+00, 1.11412E+00, 1.11412E+00, 1.11412E+00, 1.11412E+00, 1.11412E+00, 1.11412E+00, 1.11412E+00, 1.11412E+00, 1.11412E+00, 1.11412E+00, 1.11412E+00, 1.11412E+00, 1.11412E+00, 1.11412E+00, 1.11412E+00, 1.11412E+00, 1.11412E+00, 1.11412E+00, 1.11412E+00, 1.11412E+00, 1.11412E+00, 1.11412E+00, 1.11412E+00, 1.11412E+00, 1.11412E+00, 1.11412E+00, 1.11412E+00, 1.11412E+00, 1.11412E+00, 1.11412E+00, 1.11412E+00, 1.11412E+00, 1.11412E+00, 1.11412E+00, 1.11412E+00, 1.11412E+00, 1.11412E+00, 1.11412E+00, 1.11412E+00, 1.11412E+00, 1.11412E+00, 1.11412E+00, 1.11412E+00, 1.11412E+00, 1.11412E+00, 1.11412E+00, 1.11412E+00, 1.11412E+00, 1.11412E+00, 2.11412E+00, 2.11412E+00, 2.11412E+00, 2.11412E+00, 2.11412E+00, 2.11412E+00, 2.11412E+00, 2.11412E+00, 2.11412E+00, 2.11412E+00, 2.11412E+00, 2.11412E+00, 2.11412E+00, 2.11412E+00, 2.11412E+00, 2.11412E+00, 2.11412E+00, 2.11412E+00, 2.11412E+00, 2.11412E+00, 2.11412E+00, 2.11412E+00, 2.11412E+00, 2.11412E+00, 2.11412E+00, 2.11412E+00, 2.11412E+00, 2.11412E+00, 2.11412E+00, 2.11412E+00, 2.11412E+00, 2.11412E+00, 2.11412E+00, 2.11412E+00, 2.11412E+00, 2.11412E+00, 2.11412E+00, 2.11412E+00, 2.11412E+00, 2.11412E+00, 2.11412E+00, 2.11412E+00, 2.11412E+00, 2.11412E+00, 2.11412E+00, 2.11412E+00, 2.11412E+00, 2.11412E+00, 2.11412E+00, 2.11412E+00, 2.11412E+00, 2.11412E+00, 2.11412E+00, 2.11412E+00, 2.11412E+00, 2.11412E+00, 2.11412E+00, 2.11412E+00, 2.11412E+00, 2.11412E+00, 2.11412E+00, 2.11412E+00, 2.11412E+00, 2.11412E+00, 2.11412E+00, 2.11412E+00, 2.11412E+00, 2.11412E+00, 2.11412E+00, 2.11412E+00), zone=c(1.00000E+00, 1.00000E+00, 1.00000E+00, 1.00000E+00, 1.00000E+00, 1.00000E+00, 1.00000E+00, 1.00000E+00, 1.00000E+00, 1.00000E+00, 1.00000E+00, 1.00000E+00, 1.00000E+00, 1.00000E+00, 1.00000E+00, 1.00000E+00, 1.00000E+00, 1.00000E+00, 1.00000E+00, 1.00000E+00, 1.00000E+00, 1.00000E+00, 1.00000E+00, 1.00000E+00, 1.00000E+00, 1.00000E+00, 1.00000E+00, 1.00000E+00, 1.00000E+00, 1.00000E+00, 1.00000E+00, 1.00000E+00, 1.00000E+00, 1.00000E+00, 1.00000E+00, 1.00000E+00, 1.00000E+00, 1.00000E+00, 1.00000E+00, 1.00000E+00, 1.00000E+00, 1.00000E+00, 1.00000E+00, 1.00000E+00, 1.00000E+00, 1.00000E+00, 1.00000E+00, 1.00000E+00, 1.00000E+00, 1.00000E+00, 1.00000E+00, 1.00000E+00, 1.00000E+00, 1.00000E+00, 1.00000E+00, 1.00000E+00, 1.00000E+00, 1.00000E+00, 1.00000E+00, 1.00000E+00, 1.00000E+00, 1.00000E+00, 1.00000E+00, 1.00000E+00, 1.00000E+00, 1.00000E+00, 1.00000E+00, 1.00000E+00, 1.00000E+00, 1.00000E+00, 1.00000E+00, 1.00000E+00, 1.00000E+00, 1.00000E+00, 1.00000E+00, 1.00000E+00, 1.00000E+00, 1.00000E+00, 1.00000E+00, 1.00000E+00, 1.00000E+00, 1.00000E+00, 1.00000E+00, 1.00000E+00, 1.00000E+00, 1.00000E+00, 1.00000E+00, 1.00000E+00, 1.00000E+00, 1.00000E+00, 1.00000E+00, 1.00000E+00, 1.00000E+00, 1.00000E+00, 1.00000E+00, 1.00000E+00, 1.00000E+00, 1.00000E+00, 1.00000E+00, 1.00000E+00, 1.00000E+00, 1.00000E+00, 1.00000E+00, 1.00000E+00, 1.00000E+00, 1.00000E+00, 1.00000E+00, 1.00000E+00, 1.00000E+00, 1.00000E+00, 1.00000E+00, 1.00000E+00, 1.00000E+00, 1.00000E+00, 1.00000E+00, 1.00000E+00, 1.00000E+00, 1.00000E+00, 1.00000E+00, 1.00000E+00, 1.00000E+00, 1.00000E+00, 1.00000E+00, 1.00000E+00, 1.00000E+00, 1.00000E+00, 1.00000E+00, 1.00000E+00, 1.00000E+00, 1.00000E+00, 1.00000E+00, 1.00000E+00, 1.00000E+00, 1.00000E+00, 1.00000E+00, 1.00000E+00, 1.00000E+00, 1.00000E+00, 1.00000E+00, 1.00000E+00, 1.00000E+00, 1.00000E+00, 1.00000E+00, 1.00000E+00, 1.00000E+00, 1.00000E+00, 1.00000E+00, 1.00000E+00, 1.00000E+00, 1.00000E+00, 1.00000E+00, 1.00000E+00, 1.00000E+00, 1.00000E+00, 1.00000E+00, 1.00000E+00, 1.00000E+00, 1.00000E+00, 1.00000E+00, 1.00000E+00, 1.00000E+00, 1.00000E+00, 1.00000E+00, 1.00000E+00, 1.00000E+00, 1.00000E+00, 1.00000E+00, 1.00000E+00, 1.00000E+00, 1.00000E+00, 1.00000E+00, 1.00000E+00, 1.00000E+00, 1.00000E+00, 1.00000E+00, 1.00000E+00, 1.00000E+00, 1.00000E+00, 1.00000E+00, 1.00000E+00, 1.00000E+00, 1.00000E+00, 1.00000E+00, 1.00000E+00, 1.00000E+00, 1.00000E+00, 1.00000E+00, 1.00000E+00, 1.00000E+00, 1.00000E+00, 1.00000E+00, 1.00000E+00, 1.00000E+00, 1.00000E+00, 1.00000E+00, 1.00000E+00, 1.00000E+00, 1.00000E+00, 1.00000E+00, 1.00000E+00, 1.00000E+00, 1.00000E+00, 1.00000E+00, 1.00000E+00, 1.00000E+00, 1.00000E+00, 1.00000E+00, 1.00000E+00, 1.00000E+00, 1.00000E+00, 1.00000E+00, 1.00000E+00, 1.00000E+00, 1.00000E+00, 1.00000E+00, 1.00000E+00, 1.00000E+00, 1.00000E+00, 1.00000E+00, 1.00000E+00, 1.00000E+00, 1.00000E+00, 1.00000E+00, 1.00000E+00, 1.00000E+00, 1.00000E+00, 1.00000E+00, 1.00000E+00, 1.00000E+00, 1.00000E+00, 1.00000E+00, 1.00000E+00, 1.00000E+00, 1.00000E+00, 1.00000E+00, 1.00000E+00, 1.00000E+00, 1.00000E+00, 1.00000E+00, 1.00000E+00, 1.00000E+00, 1.00000E+00, 1.00000E+00, 1.00000E+00, 1.00000E+00, 1.00000E+00, 1.00000E+00, 1.00000E+00, 1.00000E+00, 1.00000E+00, 1.00000E+00, 1.00000E+00, 1.00000E+00, 1.00000E+00, 1.00000E+00, 1.00000E+00, 1.00000E+00, 1.00000E+00, 1.00000E+00, 1.00000E+00, 1.00000E+00, 1.00000E+00, 1.00000E+00, 1.00000E+00, 1.00000E+00, 1.00000E+00, 1.00000E+00, 1.00000E+00, 1.00000E+00, 1.00000E+00, 1.00000E+00, 1.00000E+00, 1.00000E+00, 1.00000E+00, 1.00000E+00, 1.00000E+00, 1.00000E+00, 1.00000E+00, 1.00000E+00, 1.00000E+00, 1.00000E+00, 1.00000E+00, 1.00000E+00, 1.00000E+00, 1.00000E+00, 1.00000E+00, 1.00000E+00, 1.00000E+00, 1.00000E+00, 1.00000E+00, 1.00000E+00, 1.00000E+00, 1.00000E+00, 1.00000E+00, 1.00000E+00, 1.00000E+00, 1.00000E+00, 1.00000E+00, 1.00000E+00, 1.00000E+00, 1.00000E+00, 1.00000E+00, 1.00000E+00, 1.00000E+00, 1.00000E+00, 1.00000E+00, 1.00000E+00, 1.00000E+00, 1.00000E+00, 1.00000E+00, 1.00000E+00, 1.00000E+00, 1.00000E+00, 1.00000E+00, 1.00000E+00, 1.00000E+00, 1.00000E+00, 1.00000E+00, 1.00000E+00, 1.00000E+00, 1.00000E+00, 1.00000E+00, 1.00000E+00, 1.00000E+00, 1.00000E+00, 1.00000E+00, 1.00000E+00, 1.00000E+00, 1.00000E+00, 1.00000E+00, 1.00000E+00, 1.00000E+00, 2.00000E+00, 2.00000E+00, 2.00000E+00, 2.00000E+00, 2.00000E+00, 2.00000E+00, 2.00000E+00, 2.00000E+00, 2.00000E+00, 2.00000E+00, 2.00000E+00, 2.00000E+00, 2.00000E+00, 2.00000E+00, 2.00000E+00, 2.00000E+00, 2.00000E+00, 2.00000E+00, 2.00000E+00, 2.00000E+00, 2.00000E+00, 2.00000E+00, 2.00000E+00, 2.00000E+00, 2.00000E+00, 2.00000E+00, 2.00000E+00, 2.00000E+00, 2.00000E+00, 2.00000E+00, 2.00000E+00, 2.00000E+00, 2.00000E+00, 2.00000E+00, 2.00000E+00, 2.00000E+00, 2.00000E+00, 2.00000E+00, 2.00000E+00, 2.00000E+00, 2.00000E+00, 2.00000E+00, 2.00000E+00, 2.00000E+00, 2.00000E+00, 2.00000E+00, 2.00000E+00, 2.00000E+00, 2.00000E+00, 2.00000E+00, 2.00000E+00, 2.00000E+00, 2.00000E+00, 2.00000E+00, 2.00000E+00, 2.00000E+00, 2.00000E+00, 2.00000E+00, 2.00000E+00, 2.00000E+00, 2.00000E+00, 2.00000E+00, 2.00000E+00, 2.00000E+00, 2.00000E+00, 2.00000E+00, 2.00000E+00, 2.00000E+00, 2.00000E+00, 2.00000E+00, 2.00000E+00, 2.00000E+00, 2.00000E+00, 2.00000E+00, 2.00000E+00, 2.00000E+00, 2.00000E+00, 2.00000E+00, 2.00000E+00, 2.00000E+00, 2.00000E+00, 2.00000E+00, 2.00000E+00, 2.00000E+00, 2.00000E+00, 2.00000E+00, 2.00000E+00, 2.00000E+00, 2.00000E+00, 2.00000E+00, 2.00000E+00, 2.00000E+00, 2.00000E+00, 2.00000E+00, 2.00000E+00, 2.00000E+00, 2.00000E+00, 2.00000E+00, 2.00000E+00, 2.00000E+00, 2.00000E+00, 2.00000E+00, 2.00000E+00, 2.00000E+00, 2.00000E+00, 2.00000E+00, 2.00000E+00, 2.00000E+00, 2.00000E+00, 2.00000E+00, 2.00000E+00, 2.00000E+00, 2.00000E+00, 2.00000E+00, 2.00000E+00, 2.00000E+00, 2.00000E+00, 2.00000E+00, 2.00000E+00, 2.00000E+00, 2.00000E+00, 2.00000E+00, 2.00000E+00, 2.00000E+00, 2.00000E+00, 2.00000E+00, 2.00000E+00, 2.00000E+00, 2.00000E+00, 2.00000E+00, 2.00000E+00, 2.00000E+00, 2.00000E+00, 2.00000E+00, 2.00000E+00, 2.00000E+00, 2.00000E+00, 2.00000E+00, 2.00000E+00, 2.00000E+00, 2.00000E+00, 2.00000E+00, 2.00000E+00, 2.00000E+00, 2.00000E+00, 2.00000E+00, 2.00000E+00, 2.00000E+00, 2.00000E+00, 2.00000E+00, 2.00000E+00, 2.00000E+00, 2.00000E+00, 2.00000E+00, 2.00000E+00, 2.00000E+00, 2.00000E+00, 2.00000E+00, 2.00000E+00, 2.00000E+00, 2.00000E+00, 2.00000E+00, 2.00000E+00, 2.00000E+00, 2.00000E+00, 2.00000E+00, 2.00000E+00, 2.00000E+00, 2.00000E+00, 2.00000E+00, 2.00000E+00, 2.00000E+00, 2.00000E+00, 2.00000E+00, 2.00000E+00, 2.00000E+00, 2.00000E+00, 2.00000E+00, 2.00000E+00, 2.00000E+00, 2.00000E+00, 2.00000E+00, 2.00000E+00, 2.00000E+00, 2.00000E+00, 2.00000E+00, 2.00000E+00, 2.00000E+00, 2.00000E+00, 2.00000E+00, 2.00000E+00, 2.00000E+00, 2.00000E+00, 2.00000E+00, 2.00000E+00, 2.00000E+00, 2.00000E+00, 2.00000E+00, 2.00000E+00, 2.00000E+00, 2.00000E+00, 2.00000E+00, 2.00000E+00, 2.00000E+00, 2.00000E+00, 2.00000E+00, 2.00000E+00, 2.00000E+00, 2.00000E+00, 2.00000E+00, 2.00000E+00, 2.00000E+00, 2.00000E+00, 2.00000E+00, 2.00000E+00, 2.00000E+00, 2.00000E+00, 2.00000E+00, 2.00000E+00, 2.00000E+00, 2.00000E+00, 2.00000E+00, 2.00000E+00, 2.00000E+00, 2.00000E+00, 2.00000E+00, 2.00000E+00, 2.00000E+00, 2.00000E+00, 2.00000E+00, 2.00000E+00, 2.00000E+00, 2.00000E+00, 2.00000E+00, 2.00000E+00, 2.00000E+00, 2.00000E+00, 2.00000E+00, 2.00000E+00, 2.00000E+00, 2.00000E+00, 2.00000E+00, 2.00000E+00, 2.00000E+00, 2.00000E+00, 2.00000E+00, 2.00000E+00, 2.00000E+00, 2.00000E+00, 2.00000E+00, 2.00000E+00, 2.00000E+00, 2.00000E+00, 2.00000E+00, 2.00000E+00, 2.00000E+00, 2.00000E+00, 2.00000E+00, 2.00000E+00, 2.00000E+00, 2.00000E+00, 2.00000E+00, 2.00000E+00, 2.00000E+00, 2.00000E+00, 2.00000E+00, 2.00000E+00, 2.00000E+00, 2.00000E+00, 2.00000E+00, 2.00000E+00, 2.00000E+00, 2.00000E+00, 2.00000E+00, 2.00000E+00, 2.00000E+00, 2.00000E+00, 2.00000E+00, 2.00000E+00, 2.00000E+00, 2.00000E+00, 2.00000E+00, 2.00000E+00, 2.00000E+00, 2.00000E+00, 2.00000E+00, 2.00000E+00, 2.00000E+00, 2.00000E+00, 2.00000E+00, 2.00000E+00, 2.00000E+00, 2.00000E+00, 2.00000E+00, 2.00000E+00, 2.00000E+00, 2.00000E+00, 2.00000E+00, 2.00000E+00, 2.00000E+00, 2.00000E+00, 2.00000E+00, 2.00000E+00, 2.00000E+00, 2.00000E+00, 2.00000E+00, 2.00000E+00, 2.00000E+00, 2.00000E+00, 2.00000E+00, 2.00000E+00, 2.00000E+00, 2.00000E+00, 2.00000E+00, 2.00000E+00, 2.00000E+00, 2.00000E+00, 2.00000E+00, 2.00000E+00, 2.00000E+00, 2.00000E+00, 2.00000E+00, 2.00000E+00, 2.00000E+00, 2.00000E+00, 2.00000E+00, 2.00000E+00, 2.00000E+00, 2.00000E+00, 2.00000E+00, 2.00000E+00, 2.00000E+00, 2.00000E+00, 2.00000E+00, 2.00000E+00, 2.00000E+00, 2.00000E+00, 2.00000E+00, 2.00000E+00, 2.00000E+00, 2.00000E+00, 2.00000E+00, 2.00000E+00, 2.00000E+00, 2.00000E+00, 2.00000E+00, 2.00000E+00, 2.00000E+00, 2.00000E+00, 2.00000E+00, 2.00000E+00, 2.00000E+00, 2.00000E+00, 2.00000E+00, 2.00000E+00, 2.00000E+00, 2.00000E+00, 2.00000E+00, 2.00000E+00, 3.00000E+00, 3.00000E+00, 3.00000E+00, 3.00000E+00, 3.00000E+00, 3.00000E+00, 3.00000E+00, 3.00000E+00, 3.00000E+00, 3.00000E+00, 3.00000E+00, 3.00000E+00, 3.00000E+00, 3.00000E+00, 3.00000E+00, 3.00000E+00, 3.00000E+00, 3.00000E+00, 3.00000E+00, 3.00000E+00, 3.00000E+00, 3.00000E+00, 3.00000E+00, 3.00000E+00, 3.00000E+00, 3.00000E+00, 3.00000E+00, 3.00000E+00, 3.00000E+00, 3.00000E+00, 3.00000E+00, 3.00000E+00, 3.00000E+00, 3.00000E+00, 3.00000E+00, 3.00000E+00, 3.00000E+00, 3.00000E+00, 3.00000E+00, 3.00000E+00, 3.00000E+00, 3.00000E+00, 3.00000E+00, 3.00000E+00, 3.00000E+00, 3.00000E+00, 3.00000E+00, 3.00000E+00, 3.00000E+00, 3.00000E+00, 3.00000E+00, 3.00000E+00, 3.00000E+00, 3.00000E+00, 3.00000E+00, 3.00000E+00, 3.00000E+00, 3.00000E+00, 3.00000E+00, 3.00000E+00, 3.00000E+00, 3.00000E+00, 3.00000E+00, 3.00000E+00, 3.00000E+00, 3.00000E+00, 3.00000E+00, 3.00000E+00, 3.00000E+00, 3.00000E+00, 3.00000E+00, 3.00000E+00, 3.00000E+00, 3.00000E+00, 3.00000E+00, 3.00000E+00, 3.00000E+00, 3.00000E+00, 3.00000E+00, 3.00000E+00, 3.00000E+00, 3.00000E+00, 3.00000E+00, 3.00000E+00, 3.00000E+00, 3.00000E+00, 3.00000E+00, 3.00000E+00, 3.00000E+00, 3.00000E+00, 3.00000E+00, 3.00000E+00, 3.00000E+00, 3.00000E+00, 3.00000E+00, 3.00000E+00, 3.00000E+00, 3.00000E+00, 3.00000E+00, 3.00000E+00, 3.00000E+00, 3.00000E+00, 3.00000E+00, 3.00000E+00, 3.00000E+00, 3.00000E+00, 3.00000E+00, 3.00000E+00, 3.00000E+00, 3.00000E+00, 3.00000E+00, 3.00000E+00, 3.00000E+00, 3.00000E+00, 3.00000E+00, 3.00000E+00, 3.00000E+00, 3.00000E+00, 3.00000E+00, 3.00000E+00, 3.00000E+00, 3.00000E+00, 3.00000E+00, 3.00000E+00, 3.00000E+00, 3.00000E+00, 3.00000E+00, 3.00000E+00, 3.00000E+00, 3.00000E+00, 3.00000E+00, 3.00000E+00, 3.00000E+00, 3.00000E+00, 3.00000E+00, 3.00000E+00, 3.00000E+00, 3.00000E+00, 3.00000E+00, 3.00000E+00, 3.00000E+00, 3.00000E+00, 3.00000E+00, 3.00000E+00, 3.00000E+00, 3.00000E+00, 3.00000E+00, 3.00000E+00, 3.00000E+00, 3.00000E+00, 3.00000E+00, 3.00000E+00, 3.00000E+00, 3.00000E+00, 3.00000E+00, 3.00000E+00, 3.00000E+00, 3.00000E+00, 3.00000E+00, 3.00000E+00, 3.00000E+00, 3.00000E+00, 3.00000E+00, 3.00000E+00, 3.00000E+00, 3.00000E+00, 3.00000E+00, 3.00000E+00, 3.00000E+00, 3.00000E+00, 3.00000E+00, 3.00000E+00, 3.00000E+00, 3.00000E+00, 3.00000E+00, 3.00000E+00, 3.00000E+00, 3.00000E+00, 3.00000E+00, 3.00000E+00, 3.00000E+00, 3.00000E+00, 3.00000E+00, 3.00000E+00, 3.00000E+00, 3.00000E+00, 3.00000E+00, 3.00000E+00, 3.00000E+00, 3.00000E+00, 3.00000E+00, 3.00000E+00, 3.00000E+00, 3.00000E+00, 3.00000E+00, 3.00000E+00, 3.00000E+00, 3.00000E+00, 3.00000E+00, 3.00000E+00, 3.00000E+00, 3.00000E+00, 3.00000E+00, 3.00000E+00, 3.00000E+00, 3.00000E+00, 3.00000E+00, 3.00000E+00, 3.00000E+00, 3.00000E+00, 3.00000E+00, 3.00000E+00, 3.00000E+00, 3.00000E+00, 3.00000E+00, 3.00000E+00, 3.00000E+00, 3.00000E+00, 3.00000E+00, 3.00000E+00, 3.00000E+00, 3.00000E+00, 3.00000E+00, 3.00000E+00, 3.00000E+00, 3.00000E+00, 3.00000E+00, 3.00000E+00, 3.00000E+00, 3.00000E+00, 3.00000E+00, 3.00000E+00, 3.00000E+00, 3.00000E+00, 3.00000E+00, 3.00000E+00, 3.00000E+00, 3.00000E+00, 3.00000E+00, 3.00000E+00, 3.00000E+00, 3.00000E+00, 3.00000E+00, 3.00000E+00, 3.00000E+00, 3.00000E+00, 3.00000E+00, 3.00000E+00, 3.00000E+00, 3.00000E+00, 3.00000E+00, 3.00000E+00, 3.00000E+00, 3.00000E+00, 3.00000E+00, 3.00000E+00, 3.00000E+00, 3.00000E+00, 3.00000E+00, 3.00000E+00, 3.00000E+00, 3.00000E+00, 3.00000E+00, 3.00000E+00, 3.00000E+00, 3.00000E+00, 3.00000E+00, 3.00000E+00, 3.00000E+00, 3.00000E+00, 3.00000E+00, 3.00000E+00, 3.00000E+00, 3.00000E+00, 3.00000E+00, 3.00000E+00, 3.00000E+00, 3.00000E+00, 3.00000E+00, 3.00000E+00, 3.00000E+00, 3.00000E+00, 3.00000E+00, 3.00000E+00, 3.00000E+00, 3.00000E+00, 3.00000E+00, 3.00000E+00, 3.00000E+00, 3.00000E+00, 3.00000E+00, 3.00000E+00, 3.00000E+00, 3.00000E+00, 3.00000E+00, 3.00000E+00, 3.00000E+00, 3.00000E+00, 3.00000E+00, 3.00000E+00, 3.00000E+00, 3.00000E+00, 3.00000E+00, 3.00000E+00, 3.00000E+00, 3.00000E+00, 3.00000E+00, 3.00000E+00, 3.00000E+00, 3.00000E+00, 3.00000E+00, 3.00000E+00, 3.00000E+00, 3.00000E+00, 3.00000E+00, 3.00000E+00, 3.00000E+00, 3.00000E+00, 3.00000E+00, 3.00000E+00, 3.00000E+00, 3.00000E+00, 3.00000E+00, 3.00000E+00, 3.00000E+00, 3.00000E+00, 3.00000E+00, 3.00000E+00, 3.00000E+00, 3.00000E+00, 3.00000E+00, 3.00000E+00, 3.00000E+00, 3.00000E+00, 3.00000E+00, 3.00000E+00, 3.00000E+00, 3.00000E+00, 3.00000E+00, 3.00000E+00, 3.00000E+00, 3.00000E+00, 3.00000E+00, 3.00000E+00, 3.00000E+00, 3.00000E+00, 3.00000E+00, 3.00000E+00, 3.00000E+00, 3.00000E+00, 3.00000E+00, 3.00000E+00, 3.00000E+00, 3.00000E+00, 3.00000E+00, 3.00000E+00, 3.00000E+00, 3.00000E+00, 3.00000E+00, 3.00000E+00, 3.00000E+00, 3.00000E+00, 3.00000E+00, 3.00000E+00, 3.00000E+00, 3.00000E+00, 3.00000E+00, 3.00000E+00, 3.00000E+00, 3.00000E+00, 3.00000E+00, 3.00000E+00, 3.00000E+00, 3.00000E+00, 3.00000E+00, 3.00000E+00, 3.00000E+00, 3.00000E+00, 3.00000E+00, 3.00000E+00, 3.00000E+00, 3.00000E+00, 3.00000E+00, 3.00000E+00, 3.00000E+00, 3.00000E+00, 3.00000E+00, 3.00000E+00, 3.00000E+00, 3.00000E+00, 3.00000E+00, 3.00000E+00, 3.00000E+00, 3.00000E+00, 3.00000E+00, 3.00000E+00, 3.00000E+00, 3.00000E+00, 3.00000E+00, 3.00000E+00, 3.00000E+00, 3.00000E+00, 3.00000E+00, 3.00000E+00, 3.00000E+00, 3.00000E+00, 3.00000E+00, 3.00000E+00, 3.00000E+00, 3.00000E+00, 3.00000E+00, 3.00000E+00, 3.00000E+00, 3.00000E+00, 3.00000E+00, 3.00000E+00, 3.00000E+00, 3.00000E+00, 3.00000E+00, 3.00000E+00, 3.00000E+00, 3.00000E+00, 3.00000E+00, 3.00000E+00, 3.00000E+00, 3.00000E+00, 3.00000E+00, 3.00000E+00, 3.00000E+00, 3.00000E+00, 3.00000E+00, 3.00000E+00, 3.00000E+00, 3.00000E+00, 3.00000E+00, 3.00000E+00, 3.00000E+00, 3.00000E+00, 3.00000E+00, 3.00000E+00, 3.00000E+00, 3.00000E+00, 3.00000E+00, 3.00000E+00, 3.00000E+00, 3.00000E+00, 3.00000E+00, 3.00000E+00, 3.00000E+00, 3.00000E+00, 3.00000E+00, 3.00000E+00, 3.00000E+00, 3.00000E+00, 3.00000E+00, 3.00000E+00, 3.00000E+00, 3.00000E+00, 3.00000E+00, 3.00000E+00, 3.00000E+00, 3.00000E+00, 3.00000E+00, 3.00000E+00, 3.00000E+00, 3.00000E+00, 3.00000E+00, 3.00000E+00, 3.00000E+00, 3.00000E+00, 3.00000E+00, 3.00000E+00, 3.00000E+00, 3.00000E+00, 3.00000E+00, 3.00000E+00, 3.00000E+00, 3.00000E+00, 3.00000E+00, 3.00000E+00, 3.00000E+00, 4.00000E+00, 4.00000E+00, 4.00000E+00, 4.00000E+00, 4.00000E+00, 4.00000E+00, 4.00000E+00, 4.00000E+00, 4.00000E+00, 4.00000E+00, 4.00000E+00, 4.00000E+00, 4.00000E+00, 4.00000E+00, 4.00000E+00, 4.00000E+00, 4.00000E+00, 4.00000E+00, 4.00000E+00, 4.00000E+00, 4.00000E+00, 4.00000E+00, 4.00000E+00, 4.00000E+00, 4.00000E+00, 4.00000E+00, 4.00000E+00, 4.00000E+00, 4.00000E+00, 4.00000E+00, 4.00000E+00, 4.00000E+00, 4.00000E+00, 4.00000E+00, 4.00000E+00, 4.00000E+00, 4.00000E+00, 4.00000E+00, 4.00000E+00, 4.00000E+00, 4.00000E+00, 4.00000E+00, 4.00000E+00, 4.00000E+00, 4.00000E+00, 4.00000E+00, 4.00000E+00, 4.00000E+00, 4.00000E+00, 4.00000E+00, 4.00000E+00, 4.00000E+00, 4.00000E+00, 4.00000E+00, 4.00000E+00, 4.00000E+00, 4.00000E+00, 4.00000E+00, 4.00000E+00, 4.00000E+00, 4.00000E+00, 4.00000E+00, 4.00000E+00, 4.00000E+00, 4.00000E+00, 4.00000E+00, 4.00000E+00, 4.00000E+00, 4.00000E+00, 4.00000E+00, 4.00000E+00, 4.00000E+00, 4.00000E+00, 4.00000E+00, 4.00000E+00, 4.00000E+00, 4.00000E+00, 4.00000E+00, 4.00000E+00, 4.00000E+00, 4.00000E+00, 4.00000E+00, 4.00000E+00, 4.00000E+00, 4.00000E+00, 4.00000E+00, 4.00000E+00, 4.00000E+00, 4.00000E+00, 4.00000E+00, 4.00000E+00, 4.00000E+00, 4.00000E+00, 4.00000E+00, 4.00000E+00, 4.00000E+00, 4.00000E+00, 4.00000E+00, 4.00000E+00, 4.00000E+00, 4.00000E+00, 4.00000E+00, 4.00000E+00, 4.00000E+00, 4.00000E+00, 4.00000E+00, 4.00000E+00, 4.00000E+00, 4.00000E+00, 4.00000E+00, 4.00000E+00, 4.00000E+00, 4.00000E+00, 4.00000E+00, 4.00000E+00, 4.00000E+00, 4.00000E+00, 4.00000E+00, 4.00000E+00, 4.00000E+00, 4.00000E+00, 4.00000E+00, 4.00000E+00, 4.00000E+00, 4.00000E+00, 4.00000E+00, 4.00000E+00, 4.00000E+00, 4.00000E+00, 4.00000E+00, 4.00000E+00, 4.00000E+00, 4.00000E+00, 4.00000E+00, 4.00000E+00, 4.00000E+00, 4.00000E+00, 4.00000E+00, 4.00000E+00, 4.00000E+00, 4.00000E+00, 4.00000E+00, 4.00000E+00, 4.00000E+00, 4.00000E+00, 4.00000E+00, 4.00000E+00, 4.00000E+00, 4.00000E+00, 4.00000E+00, 4.00000E+00, 4.00000E+00, 4.00000E+00, 4.00000E+00, 4.00000E+00, 4.00000E+00, 4.00000E+00, 4.00000E+00, 4.00000E+00, 4.00000E+00, 4.00000E+00, 4.00000E+00, 4.00000E+00, 4.00000E+00, 4.00000E+00, 4.00000E+00, 4.00000E+00, 4.00000E+00, 4.00000E+00, 4.00000E+00, 4.00000E+00, 4.00000E+00, 4.00000E+00, 4.00000E+00, 4.00000E+00, 4.00000E+00, 4.00000E+00, 4.00000E+00, 4.00000E+00, 4.00000E+00, 4.00000E+00, 4.00000E+00, 4.00000E+00, 4.00000E+00, 4.00000E+00, 4.00000E+00, 4.00000E+00, 4.00000E+00, 4.00000E+00, 4.00000E+00, 4.00000E+00, 4.00000E+00, 4.00000E+00, 4.00000E+00, 4.00000E+00, 4.00000E+00, 4.00000E+00, 4.00000E+00, 4.00000E+00, 4.00000E+00, 4.00000E+00, 4.00000E+00, 4.00000E+00, 4.00000E+00, 4.00000E+00, 4.00000E+00, 4.00000E+00, 4.00000E+00, 4.00000E+00, 4.00000E+00, 4.00000E+00, 4.00000E+00, 4.00000E+00, 4.00000E+00, 4.00000E+00, 4.00000E+00, 4.00000E+00, 4.00000E+00, 4.00000E+00, 4.00000E+00, 4.00000E+00, 4.00000E+00, 4.00000E+00, 4.00000E+00, 4.00000E+00, 4.00000E+00, 4.00000E+00, 4.00000E+00, 4.00000E+00, 4.00000E+00, 4.00000E+00, 4.00000E+00, 4.00000E+00, 4.00000E+00, 4.00000E+00, 4.00000E+00, 4.00000E+00, 4.00000E+00, 4.00000E+00, 4.00000E+00, 4.00000E+00, 4.00000E+00, 4.00000E+00, 4.00000E+00, 4.00000E+00, 4.00000E+00, 4.00000E+00, 4.00000E+00, 4.00000E+00, 4.00000E+00, 4.00000E+00, 4.00000E+00, 4.00000E+00, 4.00000E+00, 4.00000E+00, 4.00000E+00, 4.00000E+00, 4.00000E+00, 4.00000E+00, 4.00000E+00, 4.00000E+00, 4.00000E+00, 4.00000E+00, 4.00000E+00, 4.00000E+00, 4.00000E+00, 4.00000E+00, 4.00000E+00, 4.00000E+00, 4.00000E+00, 5.00000E+00, 5.00000E+00, 5.00000E+00, 5.00000E+00, 5.00000E+00, 5.00000E+00, 5.00000E+00, 5.00000E+00, 5.00000E+00, 5.00000E+00, 5.00000E+00, 5.00000E+00, 5.00000E+00, 5.00000E+00, 5.00000E+00, 5.00000E+00, 5.00000E+00, 5.00000E+00, 5.00000E+00, 5.00000E+00, 5.00000E+00, 5.00000E+00, 5.00000E+00, 5.00000E+00, 5.00000E+00, 5.00000E+00, 5.00000E+00, 5.00000E+00, 5.00000E+00, 5.00000E+00, 5.00000E+00, 5.00000E+00, 5.00000E+00, 5.00000E+00, 5.00000E+00, 5.00000E+00, 5.00000E+00, 5.00000E+00, 5.00000E+00, 5.00000E+00, 5.00000E+00, 5.00000E+00, 5.00000E+00, 5.00000E+00, 5.00000E+00, 5.00000E+00, 5.00000E+00, 5.00000E+00, 5.00000E+00, 5.00000E+00, 5.00000E+00, 5.00000E+00, 5.00000E+00, 5.00000E+00, 5.00000E+00, 5.00000E+00, 5.00000E+00, 5.00000E+00, 5.00000E+00, 5.00000E+00, 5.00000E+00, 5.00000E+00, 5.00000E+00, 5.00000E+00, 5.00000E+00, 5.00000E+00, 5.00000E+00, 5.00000E+00, 5.00000E+00, 5.00000E+00, 5.00000E+00, 5.00000E+00, 5.00000E+00, 5.00000E+00, 5.00000E+00, 5.00000E+00, 5.00000E+00, 5.00000E+00, 5.00000E+00, 5.00000E+00, 5.00000E+00, 5.00000E+00, 5.00000E+00, 5.00000E+00, 5.00000E+00, 5.00000E+00, 5.00000E+00, 5.00000E+00, 5.00000E+00, 5.00000E+00, 5.00000E+00, 5.00000E+00, 5.00000E+00, 5.00000E+00, 5.00000E+00, 5.00000E+00, 5.00000E+00, 5.00000E+00, 5.00000E+00, 5.00000E+00, 5.00000E+00, 5.00000E+00, 5.00000E+00, 5.00000E+00, 5.00000E+00, 5.00000E+00, 5.00000E+00, 5.00000E+00, 5.00000E+00, 5.00000E+00, 5.00000E+00, 5.00000E+00, 5.00000E+00, 5.00000E+00, 5.00000E+00, 5.00000E+00, 5.00000E+00, 5.00000E+00, 5.00000E+00, 5.00000E+00, 5.00000E+00, 5.00000E+00, 5.00000E+00, 5.00000E+00, 5.00000E+00, 5.00000E+00, 5.00000E+00, 5.00000E+00, 5.00000E+00, 5.00000E+00, 5.00000E+00, 5.00000E+00, 5.00000E+00, 5.00000E+00, 5.00000E+00, 5.00000E+00, 5.00000E+00, 5.00000E+00, 5.00000E+00, 5.00000E+00, 5.00000E+00, 5.00000E+00, 5.00000E+00, 5.00000E+00, 5.00000E+00, 5.00000E+00, 5.00000E+00, 5.00000E+00, 5.00000E+00, 5.00000E+00, 5.00000E+00, 5.00000E+00, 5.00000E+00, 5.00000E+00, 5.00000E+00, 5.00000E+00, 5.00000E+00, 5.00000E+00, 5.00000E+00, 5.00000E+00, 5.00000E+00, 5.00000E+00, 5.00000E+00, 5.00000E+00, 5.00000E+00, 5.00000E+00, 5.00000E+00, 5.00000E+00, 5.00000E+00, 5.00000E+00, 5.00000E+00, 5.00000E+00, 5.00000E+00, 5.00000E+00, 5.00000E+00, 5.00000E+00, 5.00000E+00, 5.00000E+00, 5.00000E+00, 5.00000E+00, 5.00000E+00, 5.00000E+00, 5.00000E+00, 5.00000E+00, 5.00000E+00, 5.00000E+00, 5.00000E+00, 5.00000E+00, 5.00000E+00, 5.00000E+00, 5.00000E+00, 5.00000E+00, 5.00000E+00, 5.00000E+00, 5.00000E+00, 5.00000E+00, 5.00000E+00, 5.00000E+00, 5.00000E+00, 5.00000E+00, 5.00000E+00, 5.00000E+00, 5.00000E+00, 5.00000E+00, 5.00000E+00, 5.00000E+00, 5.00000E+00, 5.00000E+00, 5.00000E+00, 5.00000E+00, 5.00000E+00, 5.00000E+00, 5.00000E+00, 5.00000E+00, 5.00000E+00, 5.00000E+00, 5.00000E+00, 5.00000E+00, 5.00000E+00, 5.00000E+00, 5.00000E+00, 5.00000E+00, 5.00000E+00, 5.00000E+00, 5.00000E+00, 5.00000E+00, 5.00000E+00, 5.00000E+00, 5.00000E+00, 5.00000E+00, 5.00000E+00, 5.00000E+00, 5.00000E+00, 5.00000E+00, 5.00000E+00, 5.00000E+00, 5.00000E+00, 5.00000E+00, 5.00000E+00, 5.00000E+00, 5.00000E+00, 5.00000E+00, 5.00000E+00, 5.00000E+00, 5.00000E+00, 5.00000E+00, 5.00000E+00, 5.00000E+00, 5.00000E+00, 5.00000E+00, 5.00000E+00, 5.00000E+00, 5.00000E+00, 5.00000E+00, 5.00000E+00, 5.00000E+00, 5.00000E+00, 5.00000E+00, 5.00000E+00, 5.00000E+00, 5.00000E+00, 5.00000E+00, 5.00000E+00, 5.00000E+00, 5.00000E+00, 5.00000E+00, 5.00000E+00, 5.00000E+00, 5.00000E+00, 5.00000E+00, 5.00000E+00, 5.00000E+00, 5.00000E+00, 5.00000E+00, 5.00000E+00, 5.00000E+00, 5.00000E+00, 5.00000E+00, 5.00000E+00, 5.00000E+00, 5.00000E+00, 5.00000E+00, 5.00000E+00, 5.00000E+00, 5.00000E+00, 5.00000E+00, 5.00000E+00, 5.00000E+00, 5.00000E+00), UTMX=c(4.14803E+01, 4.14803E+01, 4.14803E+01, 4.14803E+01, 4.14803E+01, 4.14803E+01, 4.14803E+01, 4.14803E+01, 4.14803E+01, 4.14803E+01, 1.71806E+02, 1.71806E+02, 1.71806E+02, 1.71806E+02, 1.71806E+02, 3.10194E+02, 3.10194E+02, 3.10194E+02, 3.10194E+02, 3.10194E+02, 3.10194E+02, 3.10194E+02, 3.10194E+02, 3.10194E+02, 3.10194E+02, 3.12881E+02, 3.89464E+02, 1.23438E+02, -1.22435E+02, 1.11346E+02, 5.49159E+01, 1.86396E+01, -3.10724E+01, 2.87353E+02, 3.49157E+02, 2.68543E+02, 3.96182E+02, -2.97289E+01, 3.26317E+02, 3.85434E+02, 7.64130E+01, 1.79868E+02, 2.75261E+02, 2.28236E+02, 2.88697E+02, 3.07507E+02, 2.76605E+02, 3.06163E+02, 2.92728E+02, -5.79438E+01, 1.31499E+02, 2.29580E+02, 2.79292E+02, 1.61058E+02, 3.62593E+02, 3.71998E+02, 1.55684E+02, -3.91339E+01, 3.51845E+02, 2.87353E+02, 3.02133E+02, 1.28812E+02, 4.00213E+02, 3.59906E+02, 3.74685E+02, 2.20175E+02, 3.24973E+02, 7.91002E+01, 1.75837E+02, 1.32653E+01, 1.58371E+02, 3.14225E+02, 1.05972E+02, 1.70463E+02, 1.95991E+02, 2.72574E+02, 3.73342E+02, 1.16720E+02, -2.17828E+02, 1.12689E+02, 3.82747E+02, -7.80973E+01, 2.88697E+02, -4.98824E+01, 3.71998E+02, 3.30347E+02, 1.86586E+02, 1.19407E+02, 3.47814E+02, 1.43591E+02, 2.65856E+02, 1.57027E+02, 2.36298E+02, 2.57795E+02, 2.00021E+02, 2.90040E+02, 2.51677E+00, 1.35530E+02, 2.91384E+02, 2.04052E+02, 2.69887E+02, 5.89466E+01, 2.02708E+02, 3.14225E+02, 2.53764E+02, 3.22286E+02, 3.18255E+02, 1.57027E+02, -2.58136E+02, 1.95991E+02, 1.62401E+02, 2.30923E+02, 3.33035E+02, -9.01895E+01, 3.20942E+02, 2.00021E+02, 3.87931E+01, 3.57219E+02, 3.27660E+02, -1.31840E+02, 3.57219E+02, 3.66624E+02, 8.44744E+01, 1.57027E+02, -9.82509E+01, -5.92874E+01, -2.15141E+02, 2.00021E+02, 2.51077E+02, 1.01941E+02, 2.91384E+02, 3.63937E+02, 3.42440E+02, 3.20942E+02, 6.56645E+01, 1.75837E+02, -1.22435E+02, 1.51653E+02, 1.30156E+02, 2.47046E+02, 2.13457E+02, 1.01941E+02, 7.50695E+01, -9.57535E+00, -1.62742E+02, -2.70417E+01, 1.48966E+02, 2.44359E+02, 3.18255E+02, 3.57219E+02, 6.56645E+01, 1.75837E+02, 3.37065E+02, 3.26317E+02, 2.76605E+02, 3.06163E+02, 2.08083E+02, 3.82747E+02, 2.77948E+02, 3.81403E+02, 1.74494E+02, 1.35530E+02, 2.98102E+02, 3.30347E+02, 2.80635E+02, -3.10724E+01, 2.47046E+02, 2.99445E+02, 3.57219E+02, -3.91339E+01, -6.86924E+01, 3.53188E+02, 3.02133E+02, 2.98102E+02, 2.49733E+02, 3.76029E+02, 6.83516E+01, 3.89464E+02, 2.04052E+02, 6.29774E+01, 1.18064E+02, 2.06739E+02, 4.14803E+01, 3.67967E+02, 2.96758E+02, 2.94071E+02, 2.64513E+02, 2.40328E+02, 3.24973E+02, -4.20107E+00, 2.45703E+02, 1.90616E+02, -1.07656E+02, 2.88697E+02, -7.54102E+01, 2.71230E+02, -2.03239E+01, 7.37259E+01, 1.46279E+02, 7.64130E+01, 1.04628E+02, 2.37641E+02, 3.81403E+02, -9.15330E+01, -3.91339E+01, 3.73342E+02, 2.13457E+02, 7.89104E+00, 1.73150E+02, 1.93303E+02, 2.36298E+02, 9.25359E+01, 1.11346E+02, -2.00362E+02, 3.73342E+02, 2.00021E+02, 1.77181E+02, -3.24160E+01, 1.79868E+02, 3.26317E+02, 3.78716E+02, 2.24206E+02, 7.37259E+01, -8.07845E+01, 3.29004E+02, 8.44744E+01, 2.99445E+02, 7.10388E+01, 1.47622E+02, 1.58371E+02, -2.83853E+01, -1.57368E+02, 1.17320E+00, 1.83899E+02, 1.59714E+02, -6.88821E+00, 3.80060E+02, 3.23630E+02, 2.63169E+02, 1.14033E+02, 3.66624E+02, -1.25122E+02, 2.49733E+02, 3.53188E+02, -2.70417E+01, 1.79868E+02, 2.67010E+01, 4.55110E+01, 1.26125E+02, 3.62593E+02, 1.98678E+02, 3.08850E+02, 2.64513E+02, 2.51677E+00, -2.85750E+00, 2.26893E+02, 3.41096E+02, 2.21518E+02, 3.34378E+02, 7.50695E+01, 1.85242E+02, 2.80635E+02, 3.93495E+02, 3.47624E+01, 2.96758E+02, 9.25359E+01, 2.87353E+02, -2.15141E+02, 4.28238E+01, 1.82555E+02, 1.50309E+02, 3.65280E+02, 6.02902E+01, 2.34954E+02, -9.82509E+01, 2.76605E+02, 6.02902E+01, 3.70655E+02, 2.90040E+02, -5.12260E+01, 2.48390E+02, 1.52996E+02, 2.24206E+02, -1.49306E+02, 1.54340E+02, 2.16144E+02, -2.70417E+01, 3.42440E+02, 1.14033E+02, 2.98102E+02, -1.41245E+02, 2.21518E+02, 9.79101E+01, 3.46470E+02, 3.26317E+02, -2.71571E+02, 1.12689E+02, 1.78524E+02, 2.88697E+02, -4.31646E+01, 1.31499E+02, 1.32843E+02, 1.46089E+01, 3.30347E+02, 1.62401E+02, 3.43783E+02, -8.61587E+01, 2.95415E+02, 5.62595E+01, 2.64513E+02, 3.27660E+02, -2.19172E+02, 5.49159E+01, 1.31499E+02, 2.10770E+02, 3.69311E+02, 2.20175E+02, 2.25549E+02, -7.40666E+01, 3.19599E+02, 1.61058E+02, 3.41096E+02, -2.85750E+00, 2.52421E+02, 7.23823E+01, 3.00789E+02, -8.23178E+00, 1.30156E+02, -1.47963E+02, 2.00021E+02, 2.86010E+02, 2.56451E+02, 7.15952E+02, 7.15952E+02, 7.15952E+02, 7.15952E+02, 7.15952E+02, 7.15952E+02, 7.15952E+02, 7.15952E+02, 7.15952E+02, 7.15952E+02, 8.46278E+02, 8.46278E+02, 8.46278E+02, 8.46278E+02, 8.46278E+02, 8.46278E+02, 8.46278E+02, 8.46278E+02, 8.46278E+02, 8.46278E+02, 5.80251E+02, 5.80251E+02, 5.80251E+02, 5.80251E+02, 5.80251E+02, 5.80251E+02, 5.80251E+02, 5.80251E+02, 5.80251E+02, 5.80251E+02, 4.43207E+02, 4.43207E+02, 4.43207E+02, 4.43207E+02, 4.43207E+02, 4.43207E+02, 4.43207E+02, 4.43207E+02, 4.43207E+02, 4.43207E+02, 8.07314E+02, 9.00021E+02, 9.24205E+02, 7.30731E+02, 7.11921E+02, 7.29387E+02, 7.71038E+02, 5.77564E+02, 6.17871E+02, 8.98677E+02, 6.74301E+02, 6.76988E+02, 7.42823E+02, 6.13840E+02, 4.28428E+02, 4.55299E+02, 7.44167E+02, 9.49733E+02, 7.54915E+02, 8.69118E+02, 7.81786E+02, 6.23245E+02, 6.29963E+02, 5.82938E+02, 5.49349E+02, 8.86585E+02, 7.05203E+02, 5.48006E+02, 7.01172E+02, 5.84282E+02, 9.37640E+02, 5.29196E+02, 8.07314E+02, 6.59522E+02, 5.31883E+02, 5.39944E+02, 5.39944E+02, 5.14416E+02, 8.20750E+02, 6.97142E+02, 9.33610E+02, 5.37257E+02, 7.85817E+02, 5.62785E+02, 6.97142E+02, 9.49733E+02, 6.04435E+02, 4.98294E+02, 6.17871E+02, 4.39177E+02, 4.12305E+02, 4.66048E+02, 5.92343E+02, 7.85817E+02, 4.94263E+02, 9.22861E+02, 4.31115E+02, 8.97333E+02, 6.91767E+02, 7.38792E+02, 4.33802E+02, 4.14992E+02, 8.55683E+02, 6.72957E+02, 7.61633E+02, 7.84474E+02, 6.42055E+02, 9.13456E+02, 7.06547E+02, 7.03860E+02, 7.57602E+02, 4.24397E+02, 6.42055E+02, 4.19023E+02, 8.86585E+02, 4.95606E+02, 5.62785E+02, 8.63744E+02, 5.07699E+02, 5.66816E+02, 7.33418E+02, 6.91767E+02, 4.76796E+02, 8.67775E+02, 4.23054E+02, 5.49349E+02, 6.28620E+02, 8.82554E+02, 7.13264E+02, 7.61633E+02, 7.54915E+02, 8.87928E+02, 6.95798E+02, 6.85050E+02, 5.57411E+02, 5.25165E+02, 5.26508E+02, 8.69118E+02, 5.42631E+02, 7.48197E+02, 5.31883E+02, 6.23245E+02, 4.84858E+02, 7.52228E+02, 6.68927E+02, 5.50693E+02, 4.35146E+02, 4.24397E+02, 4.40520E+02, 7.96566E+02, 6.97142E+02, 7.64320E+02, 9.01364E+02, 4.24397E+02, 8.89272E+02, 5.72190E+02, 6.75645E+02, 8.70462E+02, 6.42055E+02, 9.40328E+02, 7.45510E+02, 4.64704E+02, 4.24397E+02, 5.52036E+02, 8.57026E+02, 7.97909E+02, 7.13264E+02, 9.29579E+02, 9.04051E+02, 9.08082E+02, 6.09810E+02, 6.33994E+02, 6.48773E+02, 8.82554E+02, 8.85241E+02, 5.15760E+02, 5.56067E+02, 4.67391E+02, 9.36297E+02, 6.74301E+02, 4.05587E+02, 4.60674E+02, 7.19982E+02, 7.32074E+02, 6.81019E+02, 7.62977E+02, 4.80827E+02, 6.66240E+02, 6.25933E+02, 6.66240E+02, 4.70079E+02, 5.31883E+02, 7.38792E+02, 7.84474E+02, 6.71614E+02, 7.40136E+02, 8.34186E+02, 5.61441E+02, 5.26508E+02, 6.71614E+02, 8.75836E+02, 7.67007E+02, 8.65088E+02, 6.15184E+02, 6.95798E+02, 4.48582E+02, 8.66431E+02, 9.37640E+02, 8.27468E+02, 5.31883E+02, 5.49349E+02, 6.98485E+02, 5.66816E+02, 7.73725E+02, 4.96950E+02, 6.99829E+02, 4.66048E+02, 5.92343E+02, 4.64704E+02, 6.24589E+02, 7.53572E+02, 7.25357E+02, 5.81595E+02, 6.21902E+02, 4.47238E+02, 9.37640E+02, 4.59330E+02, 5.22478E+02, 8.67775E+02, 5.84282E+02, 4.44551E+02, 6.51460E+02, 5.37257E+02, 4.13649E+02, 4.48582E+02, 4.78140E+02, 6.91767E+02, 6.66240E+02, 9.48389E+02, 6.15184E+02, 8.04627E+02, 5.42631E+02, 6.38025E+02, 6.00405E+02, 7.62977E+02, 9.13456E+02, 7.10577E+02, 6.55491E+02, 5.81595E+02, 9.13456E+02, 7.26700E+02, 6.54147E+02, 4.35146E+02, 9.34953E+02, 7.72382E+02, 8.62401E+02, 6.79675E+02, 9.12113E+02, 8.35529E+02, 5.42631E+02, 6.67583E+02, 8.59713E+02, 5.70846E+02, 5.85625E+02, 7.52228E+02, 5.61441E+02, 5.30539E+02, 8.07314E+02, 7.30731E+02, 5.03668E+02, 6.79675E+02, 8.69118E+02, 8.82554E+02, 4.24397E+02, 8.48965E+02, 9.26892E+02, 9.38984E+02, 6.89080E+02, 4.64704E+02, 7.96566E+02, 9.20174E+02, 9.13456E+02, 4.84858E+02, 7.89848E+02, 8.51652E+02, 7.87161E+02, 9.05395E+02, 8.79867E+02, 4.95606E+02, 5.62785E+02, 4.56643E+02, 8.34186E+02, 6.08466E+02, 5.27852E+02, 5.66816E+02, 6.09810E+02, 7.69694E+02, 4.20367E+02, 9.41671E+02, 6.47430E+02, 5.82938E+02, 5.09042E+02, 8.81211E+02, 8.73149E+02, 8.55683E+02, 4.06931E+02, 4.72766E+02, 7.29387E+02, 5.97718E+02, 4.80827E+02, 4.75453E+02, 5.97718E+02, 8.14032E+02, 4.16336E+02, 9.40328E+02, 8.31499E+02, 6.66240E+02, 5.34570E+02, 8.97333E+02, 6.98485E+02, 6.28620E+02, 5.58754E+02, 5.52036E+02, 7.73725E+02, 7.62977E+02, 4.32459E+02, 9.22861E+02, 6.79675E+02, 8.40903E+02, 4.12305E+02, 9.06738E+02, 7.50884E+02, 7.01172E+02, 5.34570E+02, 9.21518E+02, 7.22669E+02, 9.17487E+02, 5.65472E+02, 5.39944E+02, 6.89080E+02, 7.30731E+02, 4.36489E+02, 9.06738E+02, 6.05779E+02, 7.21326E+02, 4.67391E+02, 8.97333E+02, 7.38792E+02, 5.89656E+02, 4.66048E+02, 8.74493E+02, 6.25933E+02, 6.32650E+02, 8.90616E+02, 8.26124E+02, 4.64704E+02, 7.62977E+02, 7.26700E+02, 8.26124E+02, 1.71806E+02, 1.71806E+02, 1.71806E+02, 1.71806E+02, 1.71806E+02, 1.71806E+02, 3.10194E+02, 3.10194E+02, 3.10194E+02, 3.10194E+02, 3.10194E+02, 3.10194E+02, 3.10194E+02, 3.10194E+02, 3.10194E+02, 3.10194E+02, 1.74494E+02, 1.74494E+02, 1.74494E+02, 1.74494E+02, 1.74494E+02, 1.74494E+02, 1.74494E+02, 1.74494E+02, 1.74494E+02, 1.74494E+02, -8.88459E+01, -8.88459E+01, -8.88459E+01, -8.88459E+01, -8.88459E+01, -8.88459E+01, -8.88459E+01, -8.88459E+01, -8.88459E+01, -8.88459E+01, 4.41674E+01, 4.41674E+01, 4.41674E+01, 4.41674E+01, 4.41674E+01, 4.41674E+01, 4.41674E+01, 4.41674E+01, 4.41674E+01, 4.41674E+01, -9.42202E+01, -9.42202E+01, -9.42202E+01, -9.42202E+01, -9.42202E+01, -9.42202E+01, -9.42202E+01, -9.42202E+01, -9.42202E+01, -9.42202E+01, -9.42202E+01, -3.62934E+02, -3.62934E+02, -3.62934E+02, -3.62934E+02, -3.62934E+02, -3.62934E+02, -3.62934E+02, -3.62934E+02, -3.62934E+02, -3.62934E+02, -4.95947E+02, -4.95947E+02, -4.95947E+02, -4.95947E+02, -4.95947E+02, -4.95947E+02, -4.95947E+02, -4.95947E+02, -4.95947E+02, -4.95947E+02, -6.28960E+02, -6.28960E+02, -6.28960E+02, -6.28960E+02, -6.28960E+02, -6.28960E+02, -6.28960E+02, -6.28960E+02, -6.28960E+02, -6.28960E+02, -3.10724E+01, -6.41053E+02, 2.08083E+02, -7.54102E+01, -5.52567E+01, -3.33375E+02, -4.42204E+02, -1.31840E+02, 2.51077E+02, -1.97675E+02, -2.15141E+02, -5.13414E+02, 1.01941E+02, -6.37022E+02, -8.07845E+01, -6.51801E+02, -6.47770E+02, -1.69460E+02, 3.71998E+02, -1.54681E+02, -5.92874E+01, -8.07845E+01, -4.58517E+01, -6.07463E+02, -8.61587E+01, -3.09191E+02, -5.91340E+02, -2.71571E+02, -6.22243E+02, 8.17873E+01, 8.44744E+01, -2.98443E+02, -5.25506E+02, -2.40669E+02, -1.93644E+02, -4.31456E+02, -5.83279E+02, -4.31456E+02, 1.86586E+02, -3.26658E+02, -2.21859E+02, -1.03625E+02, -6.54488E+02, -4.32799E+02, 3.34188E+01, -4.08615E+02, -6.46427E+02, -1.66773E+02, -2.48731E+02, -2.47387E+02, -4.79824E+02, -3.77713E+02, 2.17488E+02, 3.37065E+02, -1.17061E+02, 1.69119E+02, 2.51077E+02, -5.10726E+02, -2.68884E+02, 2.77948E+02, -4.58517E+01, -4.65045E+02, 2.36298E+02, -6.41053E+02, -4.05928E+02, -4.70419E+02, 7.77566E+01, 4.01367E+01, -2.17828E+02, 7.77566E+01, -1.21092E+02, -4.65045E+02, 1.27469E+02, -5.49690E+02, -5.06696E+02, 1.10002E+02, -6.88821E+00, -4.36830E+02, 2.26893E+02, 1.22094E+02, 1.59525E+01, 3.70655E+02, -4.48922E+02, -6.18212E+02, -4.89229E+02, -5.25506E+02, -5.09383E+02, -4.42204E+02, -2.76945E+02, 6.16338E+01, 3.67967E+02, -5.63126E+02, -6.32991E+02, 2.32267E+02, -4.43548E+02, -6.58519E+02, -3.09191E+02, -5.47003E+02, -2.56982E+01, -4.13989E+02, -5.12070E+02, -4.11302E+02, 8.71616E+01, -3.57560E+02, 7.10388E+01, -6.11494E+02, -5.73874E+02, -1.54681E+02, -4.86542E+02, -9.95944E+01, 2.01365E+02, -3.58903E+02, 1.34186E+02, -6.60052E+01, -5.22818E+02, -2.83663E+02, -1.47963E+02, 1.46279E+02, -1.84239E+02, 1.98678E+02, 2.00021E+02, -4.01897E+02, 3.45127E+02, -3.18596E+02, 2.36298E+02, -3.96523E+02, -4.81168E+02, -5.94028E+02, 7.37259E+01, -2.68884E+02, -1.58711E+02, -2.20516E+02, -1.30497E+02, 8.17873E+01, 3.80060E+02, -2.00362E+02, -5.06696E+02, -4.04584E+02, -5.14757E+02, -4.74450E+02, -4.13989E+02, -4.63701E+02, -2.16485E+02, -6.15525E+02, -2.56982E+01, -3.19940E+02, -2.30110E+01, -5.55064E+02, -4.66389E+02, -3.48155E+02, 7.89104E+00, 5.89466E+01, -1.84239E+02, 2.55108E+02, -1.25122E+02, 5.20391E+00, -4.61014E+02, -4.94604E+02, -5.06696E+02, 2.88697E+02, -4.75794E+02, -4.07272E+02, -9.57535E+00, -5.79438E+01, -4.18020E+02, -2.36638E+02, -5.12070E+02, 1.87929E+02, -2.33951E+02, -3.79057E+02, -4.30112E+02, 2.51077E+02, 1.52996E+02, 6.02902E+01, -3.26658E+02, -4.67732E+02, 1.95991E+02, -3.42780E+02, -5.76561E+02, -4.59671E+02, -4.99978E+02, -2.03239E+01, -5.85966E+02, -3.62934E+02, 1.46089E+01, -2.74258E+02, 2.56451E+02, 1.04628E+02, -3.65621E+02, -3.80400E+02, -6.59862E+02, -3.70995E+02, 3.47624E+01, -3.84431E+02, -1.51393E+00, 1.28812E+02, 6.96952E+01, -2.74258E+02, -3.05160E+02, 3.96182E+02, 3.38409E+02, 1.20751E+02, -2.85750E+00, -4.04774E+01, -3.10724E+01, -6.46617E+01, 4.41674E+01, -5.88653E+02, 2.32267E+02, -5.20131E+02, -4.77137E+02, -6.55832E+02, -3.19940E+02, 1.24782E+02, -1.76178E+02, 1.24782E+02, -4.90573E+02, -6.33181E+01, 2.67010E+01, 2.72574E+02, -4.59671E+02, 2.68543E+02, -5.12070E+02, 1.81211E+02, 2.01365E+02, 1.44935E+02, 1.85242E+02, -4.67732E+02, -2.95755E+02, -3.10724E+01, -4.31646E+01, -5.25506E+02, -1.81552E+02, 1.62401E+02, -3.30688E+02, -6.86924E+01, 4.55110E+01, -2.31264E+02, 8.17873E+01, -5.04009E+02, -1.58711E+02, -4.18210E+01, -4.98634E+02, -4.12646E+02, -6.54488E+02, -4.85388E+01, -3.21283E+02, -2.74258E+02, -1.09189E+01, -5.87310E+02, -2.43356E+02, 4.95417E+01, -6.69267E+02, -5.99402E+02, -4.99978E+02, -6.20899E+02, 2.24206E+02, -5.04009E+02, -3.69652E+02, -3.76370E+02, -2.52761E+02, 3.77372E+02, 2.80446E+01, -6.47770E+02, 2.64513E+02, 2.09426E+02, -5.84623E+02, -5.04009E+02, -4.31646E+01, -1.89614E+02, -5.95371E+02, -5.73874E+02, 1.48966E+02, 1.16720E+02, -6.23586E+02, -5.12070E+02, -4.86542E+02, 1.75837E+02, -5.71187E+02, -2.52761E+02, 8.44744E+01, 1.63745E+02, -2.05736E+02, -2.94412E+02, -5.16101E+02, -4.45081E+01, -5.76561E+02, -3.85775E+02, 3.03476E+02, 1.47622E+02, -3.29345E+02, -6.18212E+02, -3.22627E+02, -2.21859E+02, -2.32608E+02, -4.55640E+02, -1.61399E+02, -4.47579E+02, -4.98634E+02, -4.75794E+02, -2.40669E+02, -6.35678E+02, -1.80209E+02, -5.81936E+02, 3.34378E+02, -6.66580E+02, 2.20175E+02, -1.62932E+01, -4.55640E+02, -5.02665E+02, 1.35530E+02, -6.24930E+02, -4.62358E+02, 1.32843E+02, -6.11494E+02, 1.62401E+02, -2.12454E+02, -5.49690E+02, -1.77521E+02, -5.14757E+02, -3.11878E+02, -6.38365E+02, -2.56792E+02, -4.93260E+02, 3.67967E+02, -6.54488E+02, -5.51033E+02, -1.26466E+02, 2.34954E+02, -1.42589E+02, -5.63126E+02, 4.55110E+01, -7.67538E+01, -5.85966E+02, -2.36638E+02, -1.25122E+02, -5.96715E+02, -3.38750E+02, -3.57560E+02, -6.24930E+02, 2.88697E+02, -6.49114E+02, -4.90573E+02, 1.18064E+02, -7.94409E+01, -4.45081E+01, -5.04009E+02, 8.04437E+01, 1.05972E+02, -3.80400E+02, -3.50842E+02, -6.86924E+01, -4.66389E+02, -2.70228E+02, -4.07272E+02, -5.61782E+02, 3.69311E+02, -6.42396E+02, -6.10150E+02, 9.65666E+01, -1.89803E+01, -4.93260E+02, -4.82511E+02, 2.09426E+02, 7.37259E+01, -2.58136E+02, -3.44124E+02, -6.55832E+02, -6.20899E+02, -5.96715E+02, -1.34527E+02, -4.24738E+02, 4.08274E+02, -1.17061E+02, -4.26082E+02, 1.47622E+02, 2.25549E+02, -4.40861E+02, -5.61782E+02, -4.58517E+01, -3.91149E+02, -3.84431E+02, -2.68884E+02, -6.35678E+02, -5.32223E+02, -4.79824E+02, -2.83853E+01, -5.87310E+02, -5.75218E+02, 1.20751E+02, 1.93303E+02, -2.55448E+02, -4.81168E+02, -6.16868E+02, -5.38941E+02, -3.07848E+02, -2.25890E+02, -6.27617E+02, -5.73874E+02, -6.49114E+02, -2.00362E+02, -2.17828E+02, -1.76178E+02, -1.78865E+02, -3.01130E+02, -5.36254E+02, -2.28577E+02, -5.61782E+02, -1.42589E+02, -5.24162E+02, -6.12838E+02, -3.66965E+02, -4.19364E+02, -4.27425E+02, -5.69843E+02, -2.00362E+02, -5.76561E+02, -4.74450E+02, -5.47003E+02, -4.01897E+02, -2.76945E+02, -2.76945E+02, -2.24546E+02, -4.16677E+02, -1.31840E+02, -2.12454E+02, -2.20516E+02, -3.61590E+02, -4.07272E+02, -6.39709E+02, -3.17253E+02, -2.47387E+02, -6.12838E+02, -3.46811E+02, -5.81936E+02, -2.51418E+02, -3.33375E+02, -3.61590E+02, -2.33951E+02, -2.05736E+02, -2.03049E+02, -5.81936E+02, -4.66389E+02, -2.71571E+02, -5.84623E+02, -5.65813E+02, -4.78481E+02, -1.34527E+02, -2.46043E+02, -3.29345E+02, -3.91149E+02, -3.30688E+02, -3.25314E+02, -6.00745E+02, -4.44892E+02, -4.00554E+02, -3.68308E+02, -4.54297E+02, -2.15141E+02, -2.04393E+02, -1.73491E+02, -2.08423E+02, -4.54297E+02, -1.86926E+02, -2.97099E+02, -4.00554E+02, -2.36638E+02, -2.20516E+02, -2.97099E+02, -5.80592E+02, -2.82320E+02, -1.80209E+02, -5.67156E+02, -1.99018E+02, -5.96715E+02, -3.56216E+02, -4.40861E+02, -6.08807E+02, -3.62934E+02, -1.68116E+02, -5.14757E+02, -5.30880E+02, -5.34911E+02, -6.53145E+02, -4.95947E+02, -5.67156E+02, -6.07463E+02, -5.42972E+02, -5.94028E+02, -6.51801E+02, -5.01321E+02, -1.97675E+02, -3.32032E+02, -1.81552E+02, -5.92684E+02, -3.60247E+02, -6.08807E+02, -3.91149E+02, -3.92492E+02, -3.18596E+02, -2.71571E+02, -3.97867E+02, -3.91149E+02, -2.70228E+02, -5.99402E+02, -6.30304E+02, -2.13798E+02, -5.42972E+02, -2.87694E+02, -4.48922E+02, -4.69076E+02, -2.63510E+02, -4.70419E+02, -5.30880E+02, -3.68308E+02, -2.67540E+02, -2.23203E+02, -4.86542E+02, -6.35678E+02, -1.94988E+02, -5.28193E+02, -1.82896E+02, -5.98058E+02, -3.38750E+02, -3.88462E+02, -3.32032E+02, -5.29536E+02, -4.91916E+02, -4.58327E+02, -5.76561E+02, -3.33375E+02, -3.50842E+02, -5.83279E+02, -4.36830E+02, -4.13989E+02, -4.94604E+02, -4.09959E+02, -4.39517E+02, -2.47387E+02, -4.58327E+02, -5.02665E+02, -3.79057E+02, -6.26273E+02, -4.91916E+02, -4.93260E+02, -6.38365E+02, -2.21859E+02, -2.46043E+02, -4.00554E+02, -3.32032E+02, -5.98058E+02, -6.19555E+02, -3.69652E+02, -2.23203E+02, -1.45276E+02, -3.18596E+02, -4.00554E+02, -3.34719E+02, -1.51994E+02, -3.56216E+02, -6.20899E+02, -2.23203E+02, -3.07848E+02, -6.12838E+02, -4.90573E+02, -2.93068E+02, -5.64469E+02, -6.45083E+02, -3.34719E+02, -4.09959E+02, -5.28193E+02, -3.41437E+02, -1.33184E+02, -2.32608E+02, -1.72147E+02, -2.47387E+02, -4.42204E+02, -2.40669E+02, -6.30304E+02, -4.95947E+02, -5.81936E+02, -6.27617E+02, -4.63701E+02, -4.66389E+02, -2.54105E+02, -2.75602E+02, -1.62742E+02, -3.22627E+02, -4.01897E+02, -3.01130E+02, -2.71571E+02, -2.20516E+02, -3.11878E+02, -6.24930E+02, -6.46427E+02, -3.42780E+02, -4.07272E+02, -3.09191E+02, -5.83279E+02, -2.78289E+02, -4.90573E+02, -2.24546E+02, -5.98058E+02, -4.04584E+02, -3.14565E+02, -1.90957E+02, -5.60438E+02, -4.99978E+02, -2.94412E+02, -2.33951E+02, -5.71187E+02, -3.45467E+02, -4.79824E+02, -2.24546E+02, -5.91340E+02, -3.88462E+02, -2.60823E+02, -1.77521E+02, -5.83279E+02, -4.82511E+02, -4.74450E+02, -1.34527E+02, -6.26273E+02, -4.46235E+02, -3.75026E+02, -2.37982E+02, -5.88653E+02, -3.69652E+02, -5.22818E+02, -1.92301E+02, -6.45083E+02, -3.64277E+02, -3.32032E+02, -1.68116E+02, -6.15525E+02, -4.19364E+02, -4.52953E+02, -1.89614E+02, -2.91725E+02, -4.81168E+02, -3.65621E+02, -2.25890E+02, -5.77905E+02, -3.01130E+02, -4.28769E+02, -1.51994E+02, -6.38365E+02, -4.77137E+02, -3.95179E+02, -1.77521E+02, -5.92684E+02, -4.43548E+02, -4.79824E+02, -2.11111E+02, -2.74258E+02, -5.16101E+02, -3.32032E+02, -1.31840E+02, -3.29345E+02, -2.19172E+02, -6.50458E+02, -4.18020E+02, -4.30112E+02, -1.96331E+02, -2.29921E+02, -2.29921E+02, -2.29921E+02, -2.29921E+02, -2.29921E+02, -2.29921E+02, -2.29921E+02, -2.29921E+02, -2.29921E+02, -2.29921E+02, -2.29921E+02, -4.98634E+02, -4.98634E+02, -4.98634E+02, -4.98634E+02, -4.98634E+02, -4.98634E+02, -4.98634E+02, -3.62934E+02, -3.62934E+02, -3.62934E+02, -3.62934E+02, -3.62934E+02, -3.62934E+02, -3.62934E+02, -4.99978E+02, -2.80976E+02, -1.72147E+02, -4.36830E+02, -5.51033E+02, -6.49114E+02, -2.32608E+02, -2.89038E+02, -1.86926E+02, -3.91149E+02, -2.31264E+02, -1.86926E+02, -2.15141E+02, -3.50842E+02, -3.57560E+02, -3.52185E+02, -2.31264E+02, -1.80209E+02, -1.53337E+02, -2.21859E+02, -3.25314E+02, -2.01706E+02, -2.74258E+02, -3.42780E+02, -2.90381E+02, -2.52761E+02, -1.89614E+02, -3.19940E+02, -3.29345E+02, -2.76945E+02, -2.25890E+02, -2.16485E+02, -1.62742E+02, -3.41437E+02, -3.29345E+02, -3.19940E+02, -3.99210E+02, -3.02473E+02, -2.20516E+02, -2.46043E+02, -1.94988E+02, -2.24546E+02, -2.76945E+02, -1.51994E+02, -3.37406E+02, -3.58903E+02, -4.83855E+02, -2.60823E+02, -1.81552E+02, -3.62934E+02, -2.80976E+02, -5.36254E+02, -2.74258E+02, -1.96331E+02, -3.53529E+02, -4.03241E+02, -2.74258E+02, -4.91916E+02, -2.39326E+02, -2.95755E+02, -5.05352E+02, -3.19940E+02, -3.91149E+02, -2.25890E+02, -1.84239E+02, -2.19172E+02, -3.75026E+02, -5.48346E+02, -1.90957E+02, -2.59479E+02, -3.09191E+02, -5.04009E+02, -5.77905E+02, -3.13222E+02, -1.69460E+02, -3.87118E+02, -5.20131E+02, -2.63510E+02, -1.97675E+02, -2.29921E+02, -1.90957E+02, -4.62358E+02, -4.24738E+02, -3.48155E+02, -2.79633E+02, -5.47003E+02, -3.68308E+02, -5.71187E+02, -4.70419E+02, -2.39326E+02, -4.65045E+02, -5.40285E+02, -5.80592E+02, -2.04393E+02, -1.97675E+02, -3.09191E+02, -5.06696E+02, -2.98443E+02, -1.50650E+02, -5.76561E+02, -3.17253E+02, -4.32799E+02, -1.70804E+02, -3.83087E+02, -1.68116E+02, -2.40669E+02, -1.86926E+02, -3.17253E+02, -5.59095E+02, -3.02473E+02, -3.06504E+02, -6.12838E+02, -3.28001E+02, -3.53529E+02, -1.58711E+02, -5.56408E+02, -1.93644E+02, -4.55640E+02, -1.53337E+02, -4.74450E+02, -3.06504E+02, -2.32608E+02, -2.32608E+02, -3.03817E+02, -2.35295E+02, -3.40093E+02, -1.51994E+02, -3.14565E+02, -1.73491E+02, -3.84431E+02, -1.72147E+02, -4.58327E+02, -3.15909E+02, -4.46235E+02, -4.12646E+02, -4.27425E+02, -4.22051E+02, -1.81552E+02, -3.97867E+02, -5.37598E+02, -4.58327E+02, -4.46235E+02, -1.81552E+02, -2.86350E+02, -3.45467E+02, -2.60823E+02, -3.48155E+02, -3.03817E+02, -2.64853E+02, -2.82320E+02, -3.99210E+02, -2.13798E+02, -2.70228E+02, -4.04584E+02, -2.20516E+02, -5.45659E+02, -2.99786E+02, -4.61014E+02, -2.37982E+02, -2.08423E+02, -2.82320E+02, -2.48731E+02, -1.74834E+02, -2.23203E+02, -4.47579E+02, -2.74258E+02, -1.99018E+02, -3.85775E+02, -3.02473E+02, -4.24738E+02, -4.85199E+02, -4.24738E+02, -4.42204E+02, -2.04393E+02, -5.18788E+02, -2.64853E+02, -2.58136E+02, -2.01706E+02, -5.18788E+02, -1.90957E+02, -1.58711E+02, -4.19364E+02, -2.21859E+02, -3.19940E+02, -2.68884E+02, -4.75794E+02, -3.62934E+02, -3.05160E+02, -3.72339E+02, -2.25890E+02, -3.36062E+02, -3.01130E+02, -4.70419E+02, -2.66197E+02, -2.19172E+02, -3.56216E+02, -4.63701E+02, -3.28001E+02, -2.15141E+02, -4.26082E+02, -3.21283E+02, -2.40669E+02, -5.28193E+02, -3.49498E+02, -3.88462E+02, -2.23203E+02, -2.93068E+02, -4.87886E+02, -1.58711E+02, -5.75218E+02, -2.05736E+02, -3.64277E+02, -3.29345E+02, -3.68308E+02, -4.54297E+02, -3.96523E+02, -2.55448E+02, -1.78865E+02, -5.24162E+02, -3.76370E+02, -2.20516E+02, -1.50650E+02, -2.62166E+02, -5.09383E+02, -2.52761E+02, -5.76561E+02, -1.60055E+02, -4.19364E+02, -3.49498E+02, -2.04393E+02, -4.13989E+02, -2.93068E+02, -2.58136E+02, -1.65429E+02, -4.77137E+02, -2.95755E+02, -2.33951E+02, -1.92301E+02, -2.86350E+02, -4.07272E+02, -2.52761E+02, -6.27617E+02, -1.82896E+02, -4.32799E+02, -2.66197E+02, -1.96331E+02, -4.40861E+02, -3.19940E+02, -3.49498E+02, -2.04393E+02, -3.84431E+02, -3.14565E+02, -1.78865E+02, -1.80209E+02, -3.18596E+02, -4.30112E+02, -3.10535E+02, -6.08807E+02, -3.48155E+02, -1.57368E+02, -4.91916E+02, -1.50650E+02, -4.05928E+02, -5.96715E+02), UTMY=c(6.17762E+01, 7.66619E+01, 9.15477E+01, 1.06433E+02, 1.21319E+02, 1.36205E+02, 1.51091E+02, 1.65976E+02, 1.80862E+02, 1.95748E+02, 6.10319E+01, 4.61462E+01, 3.12605E+01, 1.63747E+01, 1.48900E+00, 7.51734E+01, 1.04945E+02, 9.00591E+01, 1.19831E+02, 1.34716E+02, 1.49602E+02, 1.79373E+02, 1.64488E+02, 1.94259E+02, 2.09145E+02, 8.55934E+01, 1.40671E+02, 1.18342E+02, 1.97236E+02, 1.99469E+02, 1.58533E+02, 1.64488E+02, 1.13132E+02, -1.78624E+01, 4.98676E+01, 1.10155E+02, 7.51734E+01, 1.24296E+02, 4.46576E+01, 2.09145E+02, 6.40091E+01, 1.36205E+02, 4.31691E+01, 1.77141E+02, 1.89049E+02, 3.72148E+01, 1.13132E+02, 2.04679E+02, 3.72186E+00, 1.77141E+02, 1.02712E+02, 6.69901E+00, 7.21962E+01, 2.02446E+02, 1.28762E+02, 2.06912E+02, 1.30995E+02, 1.16853E+02, 1.61511E+02, 1.97981E+02, 1.51835E+02, 2.67947E+01, 7.81505E+01, 1.50346E+02, 1.19831E+02, 1.20575E+02, 5.95472E+00, 1.33228E+02, 1.64488E+02, 1.86816E+02, 7.74062E+01, 1.89794E+02, 1.52579E+02, 1.78629E+02, 9.30363E+01, 8.41048E+01, 1.12388E+02, 1.57789E+02, 1.81606E+02, 1.89794E+02, -3.34925E+01, 1.84584E+02, 3.42376E+01, 1.40671E+02, 2.09889E+02, 1.28018E+02, 4.98676E+01, 2.14355E+02, -2.67939E+01, 1.43648E+02, 1.74908E+02, 5.50776E+01, -1.11639E+01, 4.24248E+01, 1.91282E+02, 7.81505E+01, 2.03935E+02, 2.30733E+01, 3.34933E+01, 5.21005E+01, 4.98676E+01, 8.18720E+01, 1.80118E+02, 4.61462E+01, 1.18342E+02, -2.08396E+01, 6.10319E+01, 2.53062E+01, 2.13611E+02, 1.77141E+02, 1.98725E+02, 1.41419E+01, 1.86072E+02, 1.31739E+02, 7.96391E+01, 1.71186E+02, 2.07656E+02, 1.13876E+02, 8.18720E+01, 1.48113E+02, -5.43325E+01, -5.65654E+01, 1.46625E+02, 3.05162E+01, 1.82351E+02, 1.33228E+02, 1.75652E+02, 1.57045E+02, 9.45248E+01, 6.84748E+01, 2.16588E+02, 1.60766E+02, 3.12605E+01, -1.11639E+01, 1.84584E+02, 1.77141E+02, 1.62255E+02, 2.15844E+02, 1.65232E+02, 1.01223E+02, 8.78262E+01, 9.30363E+01, 2.13611E+02, 1.30995E+02, 1.94259E+02, 1.98725E+02, 1.82351E+02, -1.63739E+01, 7.51734E+01, 1.60022E+02, 4.46576E+01, 8.78262E+01, 6.47534E+01, 7.44716E-01, -1.19082E+01, 2.03935E+02, 4.83791E+01, 1.79373E+02, 9.52691E+01, 7.88948E+01, 1.68209E+02, 2.05424E+02, 4.91233E+01, 1.93515E+02, 5.50776E+01, 1.51835E+02, 9.08034E+01, 1.14621E+02, -9.67530E+00, 1.91282E+02, 1.86072E+02, 2.10634E+02, 1.89049E+02, 1.90538E+02, 7.66619E+01, 1.19831E+02, 1.03456E+02, 1.19831E+02, 1.41419E+01, 7.96391E+01, 7.51734E+01, 1.95748E+02, 1.81606E+02, 1.78629E+02, -5.95386E+00, 1.44392E+02, 1.70442E+02, 1.74908E+02, 2.11378E+02, 1.77141E+02, 1.36205E+02, 1.33972E+02, 1.38438E+02, 1.45881E+02, 1.34716E+02, 1.19086E+02, 1.05689E+02, 1.38438E+02, 1.56301E+02, 1.22063E+02, 1.00479E+02, 1.18342E+02, 1.83095E+02, 1.33228E+02, 2.09145E+02, 1.65232E+02, 2.13611E+02, 1.28018E+02, 2.02446E+02, 1.71931E+02, 1.96492E+02, 1.28762E+02, 1.32483E+02, 1.76396E+02, 7.44716E-01, 1.71931E+02, 2.45619E+01, 2.09145E+02, 8.93148E+01, 1.45881E+02, 5.58219E+01, 9.82463E+01, 4.24248E+01, 2.06168E+02, -4.68896E+01, 1.73419E+02, 3.20048E+01, 1.59278E+02, 6.77305E+01, 1.31739E+02, 1.07178E+02, 1.85328E+02, 1.80862E+02, 7.44329E+00, 1.54812E+02, 1.06433E+02, 1.77885E+02, -1.26524E+01, 9.60134E+01, 1.07178E+02, 2.07656E+02, 1.62255E+02, 4.46615E+00, 1.38438E+02, 1.19086E+02, 1.83095E+02, 1.96492E+02, 2.07656E+02, 1.21319E+02, 2.23329E+00, 1.09411E+02, 1.79373E+02, 1.75652E+02, 1.71186E+02, 1.57045E+02, 4.91233E+01, 1.78629E+02, 2.03935E+02, 1.95748E+02, 1.10155E+02, 1.41419E+01, 1.71186E+02, -5.80539E+01, 1.53323E+02, 8.70820E+01, 5.13562E+01, 9.67615E+00, 1.80862E+02, 1.75652E+02, 6.99634E+01, 1.71190E+01, 7.66619E+01, 2.15844E+02, 1.50346E+02, 1.77141E+02, 4.61462E+01, 8.03834E+01, 1.31739E+02, -3.12596E+01, 1.62999E+02, 7.66619E+01, 1.21319E+02, -4.46529E+00, 2.08401E+02, 1.71931E+02, 4.68905E+01, 2.03191E+02, 9.22920E+01, 1.80862E+02, 1.36205E+02, 1.59278E+02, 5.06119E+01, 8.26162E+01, 1.41415E+02, -1.56296E+01, 2.10634E+02, 1.71931E+02, 1.04201E+02, -9.67530E+00, 1.24296E+02, 1.43648E+02, 4.16805E+01, 1.84584E+02, 3.64705E+01, 2.12866E+02, 2.03935E+02, 1.41415E+02, 5.13562E+01, 1.16109E+02, 2.05424E+02, 3.72186E+00, 2.13611E+02, 1.43648E+02, 7.88948E+01, 4.28983E-04, 1.16853E+02, 1.49602E+02, 1.65232E+02, 2.00214E+02, 5.28448E+01, 1.83095E+02, 2.16588E+02, 1.51091E+02, 6.32648E+01, 6.69862E+01, 1.87561E+02, 1.12388E+02, 6.69862E+01, 1.91282E+02, 2.00958E+02, 1.26529E+02, 1.86816E+02, -7.29397E+01, -5.80539E+01, -4.31682E+01, -2.82825E+01, -1.33967E+01, 1.48900E+00, 1.63747E+01, 3.12605E+01, 4.61462E+01, 6.10319E+01, 6.32648E+01, 7.81505E+01, 9.30363E+01, 1.07922E+02, 1.22808E+02, 1.37693E+02, 1.52579E+02, 1.67465E+02, 1.82351E+02, 1.97236E+02, 6.02876E+01, 7.51734E+01, 9.00591E+01, 1.04945E+02, 1.19831E+02, 1.34716E+02, 1.49602E+02, 1.64488E+02, 1.79373E+02, 1.94259E+02, -7.14511E+01, -5.65654E+01, -4.16796E+01, -2.67939E+01, -1.19082E+01, 2.97758E+00, 1.78633E+01, 3.27490E+01, 4.76348E+01, 6.25205E+01, 3.72148E+01, 7.44716E-01, 1.01968E+02, -2.30725E+01, 1.46625E+02, -2.97710E+01, 1.83839E+02, 5.06119E+01, 4.28983E-04, -4.61453E+01, 1.41415E+02, 1.51091E+02, 7.44716E-01, 1.25785E+02, 1.40671E+02, 3.27490E+01, 1.41419E+01, 3.64705E+01, 9.97348E+01, -1.93510E+01, 9.37805E+01, 1.39926E+02, 1.12388E+02, -5.58211E+01, -3.34925E+01, 5.95472E+00, 2.97719E+01, 1.39926E+02, 1.57045E+02, -3.20039E+01, 1.19831E+02, 7.36848E+01, 2.17332E+02, -6.69815E+00, 9.08034E+01, 1.55556E+02, 1.77141E+02, 1.63747E+01, 1.64488E+02, 1.04945E+02, 9.97348E+01, 6.99634E+01, -2.45610E+01, -3.79582E+01, 1.05689E+02, 1.30995E+02, -7.43858E-01, 4.46615E+00, -2.60496E+01, 1.40671E+02, 1.30995E+02, 1.49602E+02, 8.93148E+01, 9.15477E+01, 1.50346E+02, 1.42159E+02, 6.54976E+01, 1.08666E+02, 1.34716E+02, 1.45881E+02, 1.48858E+02, 1.98725E+02, 1.77885E+02, -5.06111E+01, 7.07077E+01, 1.04204E+01, -1.41410E+01, -1.48853E+01, 6.84748E+01, 1.94259E+02, 1.32483E+02, 4.54019E+01, 1.50346E+02, 9.08034E+01, 1.84584E+02, 5.80548E+01, -3.57253E+01, 6.17762E+01, 1.67465E+02, 1.94259E+02, -1.48814E+00, 5.50776E+01, 5.06119E+01, 7.07077E+01, 1.81606E+02, 6.92191E+01, 1.13876E+02, 5.43334E+01, 4.31691E+01, 9.82463E+01, 3.72148E+01, -2.45610E+01, 1.19086E+02, 1.51835E+02, -4.09353E+01, 1.33976E+01, 1.12388E+02, 1.87561E+02, 1.00479E+02, 5.95472E+00, 1.66721E+02, -2.30725E+01, 1.13876E+02, 1.56304E+01, 1.91282E+02, 1.26533E+01, 1.56301E+02, 2.17332E+02, 8.55934E+01, 6.17762E+01, 1.86816E+02, 1.76396E+02, 2.15847E+01, 2.14355E+02, 7.81505E+01, 1.77885E+02, -8.18672E+00, 1.04201E+02, -2.38167E+01, 1.00479E+02, 4.39133E+01, 1.74908E+02, 1.54068E+02, 1.30995E+02, 1.42903E+02, 1.07178E+02, 1.71190E+01, 4.83791E+01, 2.67947E+01, 1.01968E+02, -4.39125E+01, -5.80539E+01, 2.02446E+02, 1.69698E+02, 6.25205E+01, 6.54976E+01, 9.60134E+01, -1.33967E+01, -1.41410E+01, 1.22063E+02, 1.88305E+02, 1.77885E+02, 2.19565E+02, -1.71182E+01, 1.62999E+02, 1.77885E+02, -4.16796E+01, 1.10155E+02, 1.90538E+02, 8.70820E+01, 9.67577E+01, -1.04196E+01, 2.12866E+02, -4.54011E+01, -5.35882E+01, -1.33967E+01, 8.63377E+01, 2.10634E+02, -5.43325E+01, 5.95434E+01, 1.26533E+01, 9.37805E+01, 9.37805E+01, 1.90538E+02, 1.07922E+02, 7.81505E+01, 8.85705E+01, -4.68896E+01, -2.53053E+01, 1.71190E+01, 4.46576E+01, 8.93148E+01, -1.11639E+01, 1.45136E+02, 6.17762E+01, 7.36848E+01, 1.19090E+01, 7.36848E+01, 8.55934E+01, 2.30733E+01, 2.18076E+02, 1.62999E+02, 1.33228E+02, 1.70442E+02, -1.56296E+01, 3.27490E+01, 1.18342E+02, 1.88305E+02, 9.37805E+01, -2.23243E+00, 4.68905E+01, -2.97672E+00, 1.20575E+02, -3.05153E+01, 4.09362E+01, 5.28448E+01, 3.87033E+01, 1.35461E+02, -7.43858E-01, 1.51835E+02, 8.11277E+01, -4.46529E+00, 7.36848E+01, -4.83782E+01, 1.52579E+02, 5.95434E+01, -1.04196E+01, 1.15365E+02, 3.72148E+01, -7.44244E+00, 7.44329E+00, -7.44244E+00, 1.24296E+02, 1.38438E+02, 1.19831E+02, 1.91282E+02, 1.47369E+02, 1.39182E+02, 1.34716E+02, 1.18342E+02, 5.87991E+01, 1.78629E+02, 1.69698E+02, 1.01223E+02, 9.00591E+01, 1.04201E+02, -3.34925E+01, -4.46568E+01, 1.83095E+02, 1.58533E+02, 1.26533E+01, 6.10319E+01, 4.91233E+01, 3.87033E+01, 1.38438E+02, 3.57262E+01, -4.16796E+01, 1.76396E+02, -5.28439E+01, 1.93519E+01, 2.53062E+01, 1.68953E+02, 9.89905E+01, -4.09353E+01, 6.47534E+01, 6.32648E+01, 1.70442E+02, 3.87033E+01, 2.08405E+01, 2.03935E+02, 1.12388E+02, 3.94476E+01, 1.42159E+02, 8.93187E+00, 4.61462E+01, 9.08034E+01, -2.23243E+00, -3.42368E+01, 1.07178E+02, 6.25205E+01, -3.42368E+01, 1.74908E+02, -2.15839E+01, 1.21319E+02, -5.73096E+01, 2.08401E+02, 1.14621E+02, 8.48491E+01, 1.82351E+02, -3.72139E+01, 6.92191E+01, 1.10899E+02, -6.69815E+00, 2.01702E+02, 8.48491E+01, 1.76396E+02, 8.93187E+00, 1.34716E+02, 1.86076E+01, 1.34716E+02, -4.98668E+01, -3.79582E+01, 8.41048E+01, 1.08666E+02, -4.24239E+01, 3.72186E+00, 1.41415E+02, 4.83791E+01, 2.23329E+00, 1.13132E+02, 6.47534E+01, 1.67465E+02, 4.46615E+00, 1.46625E+02, -5.73096E+01, 1.83095E+02, 2.15844E+02, 3.34933E+01, 6.32648E+01, 9.15477E+01, -1.04196E+01, 3.34933E+01, 1.97236E+02, 4.09362E+01, -3.79582E+01, 1.51835E+02, -3.49810E+01, 1.47369E+02, 1.41419E+01, 1.94259E+02, 1.08666E+02, 1.42159E+02, 2.06912E+02, 1.25041E+02, 3.42376E+01, 1.21319E+02, 1.32483E+02, 3.64705E+01, 2.02446E+02, -8.78254E+01, -7.29397E+01, -5.80539E+01, -4.31682E+01, -2.82825E+01, -1.33967E+01, -8.93140E+01, -1.04200E+02, -1.19085E+02, -1.33971E+02, -1.48857E+02, -1.63743E+02, -1.78628E+02, -1.93514E+02, -2.08400E+02, -2.23286E+02, -2.36683E+02, -2.51568E+02, -2.66454E+02, -2.81340E+02, -2.96226E+02, -3.11111E+02, -3.25997E+02, -3.40883E+02, -3.55769E+02, -3.70654E+02, -3.84051E+02, -3.69166E+02, -3.54280E+02, -3.39394E+02, -3.24509E+02, -3.09623E+02, -2.94737E+02, -2.79851E+02, -2.64966E+02, -2.50080E+02, -2.36683E+02, -2.21797E+02, -1.92026E+02, -2.06911E+02, -1.77140E+02, -1.62254E+02, -1.47368E+02, -1.32483E+02, -1.17597E+02, -1.02711E+02, -8.78254E+01, -7.29397E+01, -5.80539E+01, -4.31682E+01, -2.82825E+01, -1.33967E+01, 1.48900E+00, 1.63747E+01, 6.10319E+01, 3.12605E+01, 4.61462E+01, -8.93140E+01, 4.46576E+01, 2.97719E+01, 1.48862E+01, 4.28983E-04, -1.48853E+01, -2.97710E+01, -4.46568E+01, -5.95425E+01, -7.44282E+01, -2.21797E+02, -2.06911E+02, -1.77140E+02, -1.92026E+02, -1.62254E+02, -1.47368E+02, -1.32483E+02, -1.17597E+02, -1.02711E+02, -8.78254E+01, -6.99625E+01, -5.50768E+01, -4.01910E+01, -2.53053E+01, -1.04196E+01, 4.46615E+00, 1.93519E+01, 3.42376E+01, 4.91233E+01, 6.40091E+01, -7.36839E+01, -1.33967E+01, -5.20996E+01, 6.99634E+01, 6.40091E+01, -7.43858E-01, -3.72887E+02, 1.19086E+02, -4.83782E+01, 4.09362E+01, -6.02868E+01, 2.13611E+02, -5.95386E+00, -3.19299E+02, -2.90267E+01, 1.04204E+01, -3.23764E+02, -5.20996E+01, -8.11268E+01, 9.15477E+01, -1.11639E+01, -6.99625E+01, 2.30733E+01, 6.62419E+01, 6.47534E+01, -2.53053E+01, -3.25253E+02, -8.18672E+00, -2.85806E+02, -1.93510E+01, -9.67530E+00, 9.00591E+01, 1.74163E+02, 1.18342E+02, 1.19086E+02, -3.58001E+02, -3.61723E+02, -3.33440E+02, -2.60496E+01, -7.74054E+01, -1.48814E+00, -2.00953E+01, -3.40139E+02, 2.02446E+02, 1.04204E+01, -3.46837E+02, 8.55934E+01, 4.91233E+01, 2.90276E+01, 5.35891E+01, 1.35461E+02, 6.47534E+01, -3.63211E+02, -1.28017E+02, -1.80117E+02, -1.57044E+02, -2.63477E+02, -2.90267E+01, -1.30250E+02, -2.28496E+02, -3.03669E+02, 4.46615E+00, -3.58746E+02, 2.18076E+02, 2.57524E+02, 1.04945E+02, -1.80117E+02, -2.11377E+02, -9.89897E+01, -1.01223E+02, -1.41414E+02, -2.04678E+02, -1.68208E+02, -8.33597E+01, 5.80548E+01, -3.41627E+02, -2.44870E+02, -2.94737E+02, -9.60125E+01, -6.40082E+01, -1.45135E+02, -1.02711E+02, -2.52313E+02, 1.83839E+02, -1.41410E+01, -1.63743E+02, -1.22063E+02, -2.58267E+02, -1.49601E+02, -3.51303E+02, -1.28017E+02, 3.49815E+02, 3.46094E+02, -3.08134E+02, -3.08134E+02, 1.94259E+02, 1.72675E+02, -1.45880E+02, -3.17066E+02, -1.33227E+02, -6.77297E+01, -9.97340E+01, -1.11643E+02, 2.07656E+02, -1.39181E+02, 5.95472E+00, -9.97340E+01, -1.55555E+02, -1.01967E+02, -9.37797E+01, -1.33227E+02, -1.48857E+02, -2.44870E+02, -1.45880E+02, -1.56300E+02, -1.33971E+02, -2.90267E+01, -1.07177E+02, -2.00213E+02, -2.18076E+02, -2.93993E+02, -3.28974E+02, -1.08665E+02, -8.33597E+01, -9.37797E+01, -1.70441E+02, -2.64966E+02, -6.92182E+01, -9.60125E+01, -1.14620E+02, 7.07077E+01, 1.17598E+02, 8.41048E+01, -1.27273E+02, -1.66720E+02, -1.31738E+02, -1.68953E+02, 9.89905E+01, 7.96391E+01, -1.51834E+02, 2.31474E+02, -1.61510E+02, -9.67568E+01, 4.98676E+01, -1.68208E+02, 1.93519E+01, 5.65662E+01, 1.46625E+02, -2.53801E+02, 1.95004E+02, 6.69862E+01, -2.20308E+02, 3.72148E+01, -1.39925E+02, 5.35891E+01, -6.17754E+01, -3.14833E+02, 9.67577E+01, 6.62419E+01, -1.63743E+02, 2.98459E+02, 6.02876E+01, -2.30725E+01, -4.31682E+01, -1.95003E+02, -2.97710E+01, 6.02876E+01, -1.28761E+02, -2.03934E+02, -1.57044E+02, -3.37906E+02, -3.40139E+02, -8.26154E+01, -3.14833E+02, -1.16108E+02, -3.55769E+02, -3.42371E+02, 6.69862E+01, -2.03934E+02, 2.89528E+02, 1.46625E+02, -3.37906E+02, 3.31952E+02, -1.36204E+02, -2.81340E+02, -2.00957E+02, -1.65975E+02, -1.92026E+02, -9.15468E+01, -2.23243E+00, -1.93514E+02, 6.84748E+01, -2.04678E+02, -1.76395E+02, -3.49070E+02, -1.07921E+02, -3.50559E+02, -8.85697E+01, -1.26528E+02, -2.21797E+02, -8.70811E+01, -2.25518E+02, -1.24295E+02, -1.96491E+02, -2.39660E+02, -2.59756E+02, -1.42903E+02, -2.08400E+02, -3.25253E+02, 1.16109E+02, -6.69854E+01, -2.06167E+02, -7.29397E+01, -2.59756E+02, -6.47525E+01, -1.13875E+02, 1.04201E+02, 3.05162E+01, -6.62411E+01, -5.50768E+01, 2.23286E+02, -1.92770E+02, -1.01967E+02, -5.28439E+01, -5.13553E+01, -1.16108E+02, -5.80539E+01, -3.60234E+02, -2.60496E+01, -3.49810E+01, -2.28496E+02, 3.49819E+01, 2.82833E+01, -1.58533E+02, 9.30363E+01, -1.48814E+00, -8.48482E+01, -6.47525E+01, -3.45349E+02, 3.32697E+02, 6.32648E+01, -1.43647E+02, 1.17598E+02, -3.07390E+02, 4.04148E+02, -2.12866E+02, -2.97672E+00, 1.13876E+02, 1.26533E+01, 2.32218E+02, 8.18758E+00, -8.55925E+01, 4.19778E+02, -3.27482E+01, -3.71399E+02, -2.86550E+02, -1.56300E+02, 1.43648E+02, 7.81505E+01, -2.24774E+02, -5.20958E+00, -1.30994E+02, -5.58211E+01, 3.49071E+02, -2.19564E+02, -1.62998E+02, 1.64488E+02, 2.44126E+02, -1.28017E+02, 1.21319E+02, 3.75865E+02, 1.22808E+02, -1.78628E+02, -1.01223E+02, -1.45880E+02, -1.21318E+02, 8.03834E+01, -2.50080E+02, -3.09623E+02, -1.84583E+02, -1.47368E+02, -3.21531E+02, 9.60134E+01, 5.50776E+01, 3.76609E+02, -2.29240E+02, -2.61988E+02, 5.50776E+01, -9.97340E+01, -1.58533E+02, -8.85697E+01, -3.40883E+02, 1.76396E+02, -7.07068E+01, 1.35461E+02, -9.67568E+01, 1.04201E+02, 3.79590E+01, -3.20043E+02, -1.40670E+02, 2.53062E+01, 2.38176E+01, 1.25785E+02, -5.58211E+01, -1.20574E+02, 3.99682E+02, -1.42903E+02, -3.60234E+02, -9.60125E+01, 3.79590E+01, -2.22541E+02, -2.00953E+01, -3.55024E+02, -4.46568E+01, 1.83095E+02, -2.47103E+02, -1.11643E+02, -2.08400E+02, 1.32483E+02, 1.08666E+02, 1.33972E+02, 1.81606E+02, -5.20996E+01, 1.70442E+02, -2.24030E+02, 1.80862E+02, 8.93148E+01, -1.88304E+02, -2.22541E+02, 4.54019E+01, -1.70441E+02, -1.89793E+02, -3.52791E+02, 1.97981E+02, -1.42903E+02, 1.04204E+01, -2.51568E+02, 4.76348E+01, -1.93510E+01, 2.80596E+02, -5.80539E+01, 1.09411E+02, -1.01967E+02, -8.48482E+01, -2.99203E+02, 4.76348E+01, -1.21318E+02, -1.07177E+02, -3.40139E+02, 1.68209E+02, -1.65231E+02, 2.23329E+00, -2.51568E+02, 2.38176E+01, -9.37797E+01, 3.40884E+02, -1.84583E+02, -2.09144E+02, -1.48853E+01, -4.31682E+01, -2.25518E+02, 2.29241E+02, -1.86816E+02, -1.61510E+02, -2.81340E+02, 1.57789E+02, -1.06433E+02, -3.15577E+02, -3.27486E+02, 6.84748E+01, -1.26528E+02, 2.97715E+02, -1.35460E+02, 7.74062E+01, -4.01910E+01, -8.26154E+01, -3.62467E+02, 1.65232E+02, -1.20574E+02, -9.97340E+01, -3.19299E+02, 8.41048E+01, 5.95472E+00, 3.68422E+02, -3.64700E+02, 4.83791E+01, -2.03934E+02, 3.00692E+02, 1.34716E+02, -2.18076E+02, -3.39394E+02, -9.52683E+01, 8.26162E+01, 4.27221E+02, -4.63690E+02, -4.07869E+02, -3.92983E+02, -4.09357E+02, -5.36630E+02, -4.36152E+02, -4.40617E+02, -4.19777E+02, -4.97927E+02, -4.19033E+02, -4.27964E+02, -4.96439E+02, -4.34663E+02, -4.59969E+02, -4.86763E+02, -5.06114E+02, -5.44073E+02, -5.89475E+02, -4.38384E+02, -6.03616E+02, -5.79799E+02, -6.14036E+02, -5.85753E+02, -5.44817E+02, -6.00639E+02, -5.57470E+02, -6.81022E+02, -5.28443E+02, -6.44552E+02, -5.46306E+02, -4.91229E+02, -4.65923E+02, -4.88996E+02, -5.07603E+02, -5.87986E+02, -6.63159E+02, -5.90219E+02, -4.12334E+02, -6.15525E+02, -6.62415E+02, -4.42850E+02, -4.11590E+02, -5.29187E+02, -6.57949E+02, -6.14036E+02, -6.31155E+02, -5.92452E+02, -6.73579E+02, -4.39873E+02, -6.63903E+02, -6.43063E+02, -4.16056E+02, -5.15046E+02, -5.89475E+02, -5.31420E+02, -5.96917E+02, -4.96439E+02, -5.40352E+02, -5.62680E+02, -4.39129E+02, -4.20521E+02, -5.52260E+02, -4.67412E+02, -4.59969E+02, -5.57470E+02, -4.16056E+02, -4.33174E+02, -5.70123E+02, -6.77300E+02, -4.16056E+02, -4.70389E+02, -5.39607E+02, -5.73845E+02, -4.27964E+02, -4.29453E+02, -4.58480E+02, -4.16800E+02, -6.55716E+02, -5.57470E+02, -4.30197E+02, -6.51995E+02, -4.48060E+02, -6.44552E+02, -6.17757E+02, -5.90219E+02, -4.20521E+02, -6.13292E+02, -3.98193E+02, -6.69858E+02, -5.80543E+02, -5.52260E+02, -6.78045E+02, -4.00426E+02, -5.89475E+02, -5.85009E+02, -5.44073E+02, -6.42319E+02, -5.84265E+02, -4.80064E+02, -5.61192E+02, -6.24456E+02, -6.42319E+02, -6.45296E+02, -5.75333E+02, -4.29453E+02, -6.35620E+02, -5.10580E+02, -4.48060E+02, -5.57470E+02, -6.69113E+02, -4.36152E+02, -4.91973E+02, -6.05849E+02, -6.42319E+02, -3.94471E+02, -4.48060E+02, -5.90963E+02, -3.94471E+02, -4.05636E+02, -5.11324E+02, -5.03137E+02, -4.38384E+02, -3.95960E+02, -5.96173E+02, -4.58480E+02, -6.40830E+02, -6.34132E+02, -4.86019E+02, -5.49283E+02, -6.63903E+02, -6.44552E+02, -6.67625E+02, -5.00904E+02, -4.80809E+02, -5.87986E+02, -5.06114E+02, -4.07869E+02, -4.63690E+02, -4.73366E+02, -3.95960E+02, -4.01914E+02, -4.81553E+02, -4.46572E+02, -4.82297E+02, -6.16269E+02, -5.77566E+02, -5.94685E+02, -6.67625E+02, -4.68156E+02, -4.77087E+02, -5.05370E+02, -4.65923E+02, -5.59703E+02, -6.16269E+02, -5.85753E+02, -6.11803E+02, -4.80809E+02, -5.28443E+02, -4.51037E+02, -5.73845E+02, -4.20521E+02, -4.59224E+02, -5.37374E+02, -4.56247E+02, -4.36896E+02, -6.26689E+02, -4.85274E+02, -5.58959E+02, -6.00639E+02, -4.98672E+02, -4.65923E+02, -6.48273E+02, -5.55982E+02, -4.42106E+02, -5.48539E+02, -4.68900E+02, -6.09570E+02, -3.97449E+02, -5.55237E+02, -6.66880E+02, -5.58215E+02, -5.20256E+02, -6.14780E+02, -5.45562E+02, -5.69379E+02, -6.18502E+02, -5.84265E+02, -5.55982E+02, -5.87986E+02, -4.04891E+02, -5.23977E+02, -6.56460E+02, -5.34397E+02, -6.32643E+02, -4.72622E+02, -6.01383E+02, -5.26210E+02, -6.03616E+02, -5.89475E+02, -6.67625E+02, -6.14780E+02, -6.72835E+02, -5.15790E+02, -5.12069E+02, -5.58959E+02, -6.03616E+02, -4.67412E+02, -5.94685E+02, -4.42850E+02, -6.61670E+02, -4.27964E+02, -6.33387E+02, -4.97927E+02, -5.40352E+02, -4.84530E+02, -4.68900E+02, -6.47529E+02, -6.56460E+02, -4.98672E+02, -5.64913E+02, -6.07337E+02, -5.63425E+02, -3.93727E+02, -5.54493E+02, -4.13079E+02, -6.82510E+02, -4.27964E+02, -5.30676E+02, -5.23233E+02, -5.53005E+02, -4.54759E+02, -4.24243E+02, -6.46040E+02, -6.46785E+02, -5.29932E+02, -5.63425E+02, -5.93196E+02, -5.98406E+02, -4.40617E+02, -6.32643E+02, -4.36152E+02, -6.39342E+02, -4.45083E+02, -5.26210E+02, -6.62415E+02, -5.88730E+02, -4.78576E+02, -4.39873E+02, -6.55716E+02, -5.41096E+02, -4.74854E+02, -5.73845E+02, -5.36630E+02, -6.19246E+02, -4.06380E+02, -6.67625E+02, -4.69644E+02, -6.20735E+02, -3.99681E+02, -4.75599E+02, -6.35620E+02, -6.07337E+02, -5.22489E+02, -4.15311E+02, -5.64913E+02, -6.73579E+02, -4.73366E+02, -4.19033E+02, -5.79055E+02, -4.01170E+02, 3.56514E+02, 3.71399E+02, 3.86285E+02, 4.16057E+02, 4.01171E+02, 4.30942E+02, 5.05371E+02, 4.45828E+02, 4.60714E+02, 4.75600E+02, 4.90485E+02, 5.06860E+02, 4.91974E+02, 4.77088E+02, 4.62202E+02, 4.47317E+02, 4.32431E+02, 4.17545E+02, 3.46094E+02, 3.31208E+02, 3.16322E+02, 3.01437E+02, 2.86551E+02, 2.71665E+02, 2.56779E+02, 5.17280E+02, 4.80810E+02, 2.96226E+02, 3.60235E+02, 5.21001E+02, 5.08348E+02, 2.54546E+02, 4.54015E+02, 2.83574E+02, 3.72888E+02, 4.09358E+02, 4.45828E+02, 3.36418E+02, 4.51782E+02, 5.00905E+02, 3.54281E+02, 4.07869E+02, 3.91495E+02, 4.29454E+02, 3.08879E+02, 2.64966E+02, 4.42107E+02, 3.92239E+02, 2.65711E+02, 4.39130E+02, 2.81341E+02, 2.32218E+02, 3.53537E+02, 3.61724E+02, 2.41894E+02, 2.73154E+02, 4.16057E+02, 2.41894E+02, 3.31208E+02, 2.50081E+02, 3.97449E+02, 3.69167E+02, 2.78364E+02, 3.15578E+02, 3.39395E+02, 3.84052E+02, 3.12601E+02, 4.36152E+02, 3.92239E+02, 3.31208E+02, 3.67678E+02, 3.91495E+02, 3.12601E+02, 2.84318E+02, 4.55504E+02, 4.62947E+02, 5.15047E+02, 2.35939E+02, 2.39661E+02, 3.37162E+02, 4.24988E+02, 2.85806E+02, 5.16535E+02, 5.11325E+02, 3.43117E+02, 5.17280E+02, 5.21001E+02, 3.21532E+02, 5.16535E+02, 3.89262E+02, 4.22755E+02, 3.36418E+02, 5.01650E+02, 5.08348E+02, 2.82829E+02, 2.83574E+02, 5.02394E+02, 5.06860E+02, 3.55769E+02, 5.09837E+02, 3.64701E+02, 5.12814E+02, 2.89528E+02, 4.43595E+02, 2.65711E+02, 3.78098E+02, 4.15312E+02, 4.44340E+02, 2.67944E+02, 3.74377E+02, 5.15047E+02, 4.78577E+02, 5.07604E+02, 4.88252E+02, 4.38385E+02, 4.46572E+02, 5.22490E+02, 4.70390E+02, 3.14089E+02, 3.75865E+02, 3.96705E+02, 4.75600E+02, 4.72622E+02, 3.32697E+02, 5.05371E+02, 5.09837E+02, 4.90485E+02, 2.38916E+02, 4.09358E+02, 4.37641E+02, 3.20044E+02, 3.28231E+02, 3.20788E+02, 5.12070E+02, 5.11325E+02, 2.47104E+02, 4.92718E+02, 5.05371E+02, 3.63957E+02, 2.44126E+02, 4.68157E+02, 4.86020E+02, 5.15791E+02, 3.78098E+02, 4.96440E+02, 2.48592E+02, 2.90272E+02, 4.04892E+02, 4.16801E+02, 2.61989E+02, 4.84531E+02, 4.81554E+02, 3.05902E+02, 3.61724E+02, 4.80810E+02, 3.77354E+02, 4.76344E+02, 2.70921E+02, 3.43861E+02, 3.84052E+02, 5.04627E+02, 5.00905E+02, 2.62734E+02, 3.19299E+02, 4.90485E+02, 3.75121E+02, 3.45349E+02, 4.90485E+02, 4.93462E+02, 2.91016E+02, 4.98672E+02, 4.17545E+02, 3.81075E+02, 4.56248E+02, 3.37907E+02, 4.77832E+02, 2.78364E+02, 3.47582E+02, 3.79587E+02, 3.86285E+02, 4.83042E+02, 4.15312E+02, 4.89741E+02, 4.42851E+02, 3.94472E+02, 5.12070E+02, 4.32431E+02, 4.79321E+02, 4.11591E+02, 3.83308E+02, 3.45349E+02, 4.33920E+02, 4.44340E+02, 2.49336E+02, 5.14302E+02, 5.17280E+02, 4.71878E+02, 5.21001E+02, 3.50559E+02, 4.40618E+02, 3.46838E+02, 4.42107E+02, 4.80810E+02, 5.19512E+02, 2.54546E+02, 3.58002E+02, 5.21745E+02, 3.65445E+02, 4.85275E+02, 2.89528E+02, 4.65180E+02, 4.96440E+02, 3.87029E+02, 2.85062E+02, 2.76131E+02, 3.23765E+02, 2.66455E+02, 3.49815E+02, 2.92505E+02, 5.16535E+02, 4.91974E+02, 3.95217E+02, 2.58268E+02, 4.68157E+02, 3.37907E+02, 3.34185E+02, 4.15312E+02, 4.69645E+02, 4.48805E+02, 3.66934E+02, 3.22277E+02, 5.19512E+02, 4.42107E+02, 2.67944E+02, 4.98672E+02, 5.06860E+02, 4.83787E+02, 3.31208E+02, 2.71665E+02, 4.65924E+02, 3.81075E+02, 3.31208E+02, 4.41362E+02, 4.81554E+02, 4.41362E+02, 2.71665E+02, 3.72888E+02, 5.15791E+02, 4.50294E+02, 2.29985E+02, 5.18768E+02, 4.69645E+02, 3.31208E+02, 3.08879E+02, 3.88518E+02, 4.69645E+02, 4.17545E+02, 3.06647E+02, 4.10102E+02, 4.89741E+02, 3.98938E+02, 2.55291E+02, 3.32697E+02, 4.63691E+02, 4.50294E+02, 2.59012E+02, 5.03882E+02, 4.68157E+02, 3.58747E+02, 3.47582E+02, 4.13079E+02, 5.12814E+02, 4.40618E+02, 3.46838E+02, 3.15578E+02, 5.13558E+02, 3.86285E+02, 2.47104E+02, 3.69911E+02, 4.77832E+02, 4.17545E+02, 2.56035E+02, 4.68901E+02, 3.87029E+02, 4.17545E+02, 5.09092E+02, 2.46359E+02, 3.81819E+02, 4.82298E+02), n=1.73100E+03)
